# Supplementary material for: Metabolic engineering to enhance the accumulation of bioactive flavonoids licochalcone A and echinatin in Glycyrrhiza inflata (Licorice) hairy roots
Source: Front Plant Sci. 2022 Aug 18;13:932594. doi: 10.3389/fpls.2022.932594 (PMC9434314; doi:10.3389/fpls.2022.932594)
Supplement: Supplementary file 2 [file Data_Sheet_2.xlsx]

## Sheet: Table S1
Supplementary Table 1. Primers used in this study.
Name	sequence (5'-3')
AtMYB12-F	TATAGGATCCATGGGAAGAGCGCCATGTTGC
AtMYB12-R	TATATCTAGATCATGACAGAAGCCAAGCGAC
CHS1-pro-F	CATGATCGAGTTTGACTTACGC
GiCHS1-cds-R	TAATATGGCAGCTGTGCCATGAGCT
GiCHS1-pro-F2	ACTGCAATTGCGTAACACAAATATGCAACAGATAGAAGG
GiCHS1-pro-R2	ACTGCTCGAGTTCTGATTAATTTCACCGGGGG
GiCHS1-pro-mut-F	CCAAGGGGGCAGCTCGCGCGCGTGGACG
GiCHS1-pro-mut-R	CTGCCCCCTTGGTTTTCCTAAGACCTTCCCTCGGA
GiActin-qPCR-F	TGACCGTATGAGCAAGGAGATC
GiActin-qPCR-R	GCTGGAAGGTGCTGAGGGAT
GiCHS1-qPCR-F	AGACATGTTGGTTGTTGAGGTG
GiCHS1-qPCR-R	GCGGTGGAACAAAATATGAGAT
Gin16453-qPCR-F	TCCAGATAGTGAAGGAGCCATT
Gin16453-qPCR-R	ATATGCCTAATGGTTGGAATGC
rol B-F	CTTATGACAAACTCATAGATAAAAGGTT
rol B-R	TCGTAACTATCCAACTCACATCAC
rol C-F	CAACCTGTTTCCTACTTTGTTAAC
rol C-R	AAACAAGTGACACACTCAGCTTC
vir C-F	GGCTTCGCCAACCAATTTGGAGAT
vir C-R	TTTTGCTCCTTCAAGGGAGGTGCC
nptII-F	ATGGGGATTGAACAAGATGGA
nptII-R	TCAGAAGAACTCGTCAAGAAG

## Sheet: Table S2
Supplementary Table 2. Differential expressed genes (DEGs) in AtMYB12-OX lines compared to EV lines.
Gene	log2FoldChange	padj	Arabidopsis	Symbol/Description	Symbol/Description
Gin00032	2.439	0	AT2G02250.1	AtPP2-B2	PP2-B2
Gin00033	2.022	0	AT3G13690.1	Protein kinase protein with adenine nucleotide alpha hydrolases-like domain
Gin00069	1.265	0.004	AT3G23250.1	MYB15	ATY19
Gin00095	3.811	0	AT3G04720.1	PR4	HEL
Gin00099	1.047	0	AT5G28750.1	Bacterial sec-independent translocation protein mttA/Hcf106
Gin00121	1.111	0	AT2G43750.2	OASB	O-acetylserine (thiol) lyase B
Gin00124	1.635	0	AT1G45248.4	Nucleolar histone methyltransferase-related protein
Gin00136	1.551	0	AT3G06350.1	EMB3004	MEE32
Gin00244	1.199	0	AT1G23380.1	KNAT6	KNAT6L
Gin00263	1.279	0.015	AT1G56600.1	AtGolS2	GolS2
Gin00316	4.934	0	AT2G46950.1	CYP709B2	cytochrome P450
Gin00331	1.355	0	AT3G62130.1	Pyridoxal phosphate (PLP)-dependent transferases superfamily protein
Gin00332	1.663	0	AT3G62130.1	Pyridoxal phosphate (PLP)-dependent transferases superfamily protein
Gin00346	2.048	0	AT4G11290.1	Peroxidase superfamily protein
Gin00389	1.428	0	AT3G62550.1	Adenine nucleotide alpha hydrolases-like superfamily protein
Gin00436	1.714	0	AT4G02330.1	ATPMEPCRB	Plant invertase/pectin methylesterase inhibitor superfamily
Gin00526	1.261	0.014	AT3G50930.1	BCS1	cytochrome BC1 synthesis
Gin00531	1.942	0	AT3G09270.1	ATGSTU8	GSTU8
Gin00535	1.735	0	AT2G29420.1	ATGSTU7	GST25
Gin00557	2.135	0	AT5G06490.1	RING/U-box superfamily protein
Gin00645	1.689	0	AT2G45580.1	CYP76C3	cytochrome P450
Gin00716	1.488	0	No hits found
Gin00768	2.45	0	AT4G09600.1	GASA3	GAST1 protein homolog 3
Gin00848	1.21	0	AT1G71695.1	Peroxidase superfamily protein
Gin00857	1.489	0	No hits found
Gin00862	1.225	0	AT5G63540.1	ATRMI1	BLAP75
Gin00863	1.661	0	No hits found
Gin00903	3.694	0	AT5G24090.1	ATCHIA	CHIA
Gin00904	1.114	0	AT5G24090.1	ATCHIA	CHIA
Gin00905	1.848	0	AT5G24090.1	ATCHIA	CHIA
Gin00907	4.06	0	AT5G24090.1	ATCHIA	CHIA
Gin00908	1.125	0	AT5G24090.1	ATCHIA	CHIA
Gin00915	4.051	0	AT4G28000.1	P-loop containing nucleoside triphosphate hydrolases superfamily protein
Gin00922	1.363	0	AT5G52810.1	NAD(P)-binding Rossmann-fold superfamily protein
Gin00925	1.395	0	AT1G01490.2	Heavy metal transport/detoxification superfamily protein
Gin00945	1.963	0	AT5G52420.1	unknown protein
Gin00969	1.869	0	AT2G34930.1	disease resistance family protein / LRR family protein
Gin00992	1.806	0.002	No hits found
Gin01010	3.956	0	No hits found
Gin01030	1.662	0	AT4G13420.1	HAK5	ATHAK5
Gin01047	1.343	0	AT2G35000.1	RING/U-box superfamily protein
Gin01109	2.394	0	AT4G00950.1	MEE47	Protein of unknown function (DUF688)
Gin01123	1	0	AT5G53130.1	CNGC1	ATCNGC1
Gin01130	1.058	0.009	AT4G11070.1	WRKY41	AtWRKY41
Gin01135	1.643	0	AT1G53920.1	GLIP5	GDSL-motif lipase 5
Gin01137	1.378	0.01	AT3G61660.1	unknown protein
Gin01208	1.571	0.013	No hits found
Gin01209	1.558	0	AT3G56710.1	SIB1	sigma factor binding protein 1
Gin01274	1.006	0	AT5G27290.1	unknown protein
Gin01277	1.402	0	AT3G05140.1	RBK2	ROP binding protein kinases 2
Gin01349	1.37	0	AT3G05600.1	alpha/beta-Hydrolases superfamily protein
Gin01350	1.077	0	AT4G02340.1	alpha/beta-Hydrolases superfamily protein
Gin01375	2.615	0	AT5G26920.1	CBP60G	Cam-binding protein 60-like G
Gin01438	1.131	0.036	AT3G42170.1	BED zinc finger
Gin01454	1.079	0	AT4G04450.1	WRKY42	AtWRKY42
Gin01503	1.976	0	AT4G01970.1	AtSTS	STS
Gin01504	1.704	0	AT4G01970.1	AtSTS	STS
Gin01539	1.362	0	AT3G62650.1	unknown protein
Gin01545	1.185	0	AT5G49230.1	HRB1	Drought-responsive family protein
Gin01552	1.865	0	AT4G01970.1	AtSTS	STS
Gin01563	1.108	0	AT4G02330.1	ATPMEPCRB	Plant invertase/pectin methylesterase inhibitor superfamily
Gin01571	1.485	0	AT1G02820.1	Late embryogenesis abundant 3 (LEA3) family protein
Gin01589	1.684	0	AT2G47770.1	ATTSPO	TSPO
Gin01715	2.12	0	AT5G06320.1	NHL3	NDR1/HIN1-like 3
Gin01813	2.666	0	AT2G36430.1	Plant protein of unknown function (DUF247)
Gin01814	2.809	0	AT2G36430.1	Plant protein of unknown function (DUF247)
Gin01818	1.59	0.001	AT5G03680.1	PTL	Duplicated homeodomain-like superfamily protein
Gin01858	1.323	0.014	AT2G36690.1	2-oxoglutarate (2OG) and Fe(II)-dependent oxygenase superfamily protein
Gin01863	1.717	0	AT3G53150.1	UGT73D1	UDP-glucosyl transferase 73D1
Gin01864	1.285	0	AT2G36800.1	DOGT1	UGT73C5
Gin01870	2.078	0	AT2G36800.1	DOGT1	UGT73C5
Gin01878	1.205	0.042	AT1G20030.2	Pathogenesis-related thaumatin superfamily protein
Gin01881	1.111	0	AT3G09920.3	PIP5K9	phosphatidyl inositol monophosphate 5 kinase
Gin01927	1.132	0.024	AT5G18840.1	Major facilitator superfamily protein
Gin01941	1.198	0	No hits found
Gin01976	2.772	0	AT4G08570.1	Heavy metal transport/detoxification superfamily protein
Gin01989	1.336	0.001	AT4G38260.1	Protein of unknown function (DUF833)
Gin02001	1.407	0	AT1G34580.1	Major facilitator superfamily protein
Gin02008	1.05	0	AT1G34750.1	Protein phosphatase 2C family protein
Gin02015	1.048	0	AT1G22400.1	UGT85A1	ATUGT85A1
Gin02016	1.343	0	AT1G78270.1	AtUGT85A4	UGT85A4
Gin02024	1.714	0	No hits found
Gin02085	2.203	0	AT3G48320.1	CYP71A21	cytochrome P450
Gin02092	1.027	0.004	AT1G56280.1	ATDI19	DI19
Gin02128	1.033	0	AT1G23380.1	KNAT6	KNAT6L
Gin02151	2.693	0	AT5G14740.2	CA2	CA18
Gin02152	1.227	0.001	AT2G05642.1	Nucleic acid-binding
Gin02166	1.561	0	AT4G20970.1	basic helix-loop-helix (bHLH) DNA-binding superfamily protein
Gin02228	1.398	0.007	AT3G45140.1	LOX2	ATLOX2
Gin02229	1.295	0	AT3G45140.1	LOX2	ATLOX2
Gin02233	1.066	0	AT1G22360.1	AtUGT85A2	UGT85A2
Gin02237	1.045	0	AT5G17680.1	disease resistance protein (TIR-NBS-LRR class)
Gin02247	2.479	0	AT4G14370.1	Disease resistance protein (TIR-NBS-LRR class) family
Gin02302	1.471	0	AT4G05200.1	CRK25	cysteine-rich RLK (RECEPTOR-like protein kinase) 25
Gin02304	1.022	0.01	AT4G21410.1	CRK29	cysteine-rich RLK (RECEPTOR-like protein kinase) 29
Gin02332	1.354	0	AT2G32270.1	ZIP3	zinc transporter 3 precursor
Gin02333	1.752	0	AT2G32270.1	ZIP3	zinc transporter 3 precursor
Gin02334	1.77	0	AT3G12750.1	ZIP1	zinc transporter 1 precursor
Gin02376	4.619	0	AT5G47650.1	ATNUDT2	ATNUDX2
Gin02378	1.078	0	AT3G07740.1	ADA2A	ATADA2A
Gin02522	3.247	0	AT3G13080.2	ATMRP3	MRP3
Gin02578	1.266	0	No hits found
Gin02631	1.056	0	AT2G01150.1	RHA2B	RING-H2 finger protein 2B
Gin02632	1.676	0	AT5G65207.1	unknown protein
Gin02700	1.428	0	AT2G40280.1	S-adenosyl-L-methionine-dependent methyltransferases superfamily protein
Gin02744	1.041	0	AT2G40100.1	LHCB4.3	light harvesting complex photosystem II
Gin02771	1.551	0	AT2G39980.1	HXXXD-type acyl-transferase family protein
Gin02800	1.255	0.002	AT3G46330.1	MEE39	Leucine-rich repeat protein kinase family protein
Gin02801	2.126	0.003	AT3G46400.1	Leucine-rich repeat protein kinase family protein
Gin02802	2.305	0	AT2G04300.1	Leucine-rich repeat protein kinase family protein
Gin02803	2.959	0.001	AT4G29990.1	Leucine-rich repeat transmembrane protein kinase protein
Gin02806	1.075	0	AT1G14520.1	MIOX1	myo-inositol oxygenase 1
Gin02810	1.084	0	AT4G29990.1	Leucine-rich repeat transmembrane protein kinase protein
Gin02817	1.392	0	No hits found
Gin02900	1.532	0	AT5G17680.1	disease resistance protein (TIR-NBS-LRR class)
Gin02901	1.551	0	AT5G17680.1	disease resistance protein (TIR-NBS-LRR class)
Gin02931	1.589	0.029	AT5G07990.1	TT7	CYP75B1
Gin03044	1.084	0	AT1G01080.1	RNA-binding (RRM/RBD/RNP motifs) family protein
Gin03059	2.222	0	No hits found
Gin03072	1.667	0	AT3G61870.1	unknown protein
Gin03079	1.189	0.013	AT2G46600.1	Calcium-binding EF-hand family protein
Gin03086	1.335	0	AT3G23250.1	MYB15	ATY19
Gin03120	2.302	0	AT4G01050.1	TROL	thylakoid rhodanese-like
Gin03124	2.004	0.001	AT5G24110.1	WRKY30	ATWRKY30
Gin03125	1.821	0.001	AT4G23810.1	WRKY53	ATWRKY53
Gin03168	1.242	0.001	AT5G24090.1	ATCHIA	CHIA
Gin03185	1.042	0	AT4G01250.1	WRKY22	AtWRKY22
Gin03207	1.321	0	AT4G12020.3	WRKY19	ATWRKY19
Gin03274	1.335	0	AT4G00560.1	NAD(P)-binding Rossmann-fold superfamily protein
Gin03280	2.422	0.003	AT2G45760.1	BAP2	BAL
Gin03282	5.336	0	AT2G45760.1	BAP2	BAL
Gin03283	2.884	0	AT2G45760.1	BAP2	BAL
Gin03305	1.771	0	AT4G23010.1	ATUTR2	UTR2
Gin03336	3.948	0	AT3G61040.1	CYP76C7	cytochrome P450
Gin03337	1.719	0	AT1G33720.1	CYP76C6	cytochrome P450
Gin03346	1.014	0.004	AT2G45480.1	AtGRF9	GRF9
Gin03380	1.224	0	AT2G45400.1	BEN1	NAD(P)-binding Rossmann-fold superfamily protein
Gin03488	1.38	0	No hits found
Gin03514	1.322	0	AT4G36250.1	ALDH3F1	aldehyde dehydrogenase 3F1
Gin03516	2.913	0	AT4G36380.1	ROT3	Cytochrome P450 superfamily protein
Gin03519	1.095	0	AT5G66350.1	SHI	Lateral root primordium (LRP) protein-related
Gin03533	1.361	0.001	AT3G50930.1	BCS1	cytochrome BC1 synthesis
Gin03562	1.569	0	AT5G18470.1	Curculin-like (mannose-binding) lectin family protein
Gin03590	3.335	0	AT1G79380.1	Ca(2)-dependent phospholipid-binding protein (Copine) family
Gin03591	3.933	0	AT1G79280.2	NUA	nuclear pore anchor
Gin03602	1.163	0.003	No hits found
Gin03639	2.358	0	No hits found
Gin03665	1.141	0	AT3G54380.3	SAC3/GANP/Nin1/mts3/eIF-3 p25 family
Gin03666	1.14	0	No hits found
Gin03685	1.367	0.005	AT2G39980.1	HXXXD-type acyl-transferase family protein
Gin03696	2.022	0	AT3G56710.1	SIB1	sigma factor binding protein 1
Gin03698	1.466	0	AT5G40910.1	Disease resistance protein (TIR-NBS-LRR class) family
Gin03711	2.562	0	AT1G16390.1	ATOCT3	3-Oct
Gin03722	2.032	0	AT3G54450.1	Major facilitator superfamily protein
Gin03754	1.468	0	No hits found
Gin03785	1.002	0	AT1G76520.2	Auxin efflux carrier family protein
Gin03923	1.438	0	AT2G36800.1	DOGT1	UGT73C5
Gin03942	4.973	0	AT1G56290.1	CwfJ-like family protein
Gin03949	2.234	0	AT4G15560.1	CLA1	DEF
Gin03972	1.025	0	AT4G37870.1	PCK1	PEPCK
Gin04000	1.068	0	AT4G25960.1	PGP2	P-glycoprotein 2
Gin04074	1.051	0	AT1G23850.1	unknown protein
Gin04172	1.367	0	AT1G27150.1	Tetratricopeptide repeat (TPR)-like superfamily protein
Gin04181	2.545	0	No hits found
Gin04184	2.196	0	No hits found
Gin04197	1.013	0.001	AT5G40405.1	Tetratricopeptide repeat (TPR)-like superfamily protein
Gin04211	1.079	0	No hits found
Gin04216	1.206	0.002	No hits found
Gin04219	1.979	0	AT5G15130.1	WRKY72	ATWRKY72
Gin04225	1.666	0	AT1G13570.1	F-box/RNI-like superfamily protein
Gin04358	2.318	0	AT2G35930.1	PUB23	plant U-box 23
Gin04368	2.457	0	AT3G52460.1	hydroxyproline-rich glycoprotein family protein
Gin04427	1.924	0	AT4G33790.1	CER4	G7
Gin04483	1.399	0	AT2G28160.1	FIT1	ATBHLH029
Gin04496	1.288	0	AT5G57620.1	MYB36	AtMYB36
Gin04514	1.782	0	AT2G33580.1	Protein kinase superfamily protein
Gin04578	1.239	0	AT2G28500.1	LBD11	LOB domain-containing protein 11
Gin04624	1.335	0	AT5G06900.1	CYP93D1	cytochrome P450
Gin04625	3.005	0	AT5G51600.1	PLE	ATMAP65-3
Gin04642	2.855	0	AT2G28710.1	C2H2-type zinc finger family protein
Gin04700	2.512	0	AT3G46780.1	PTAC16	plastid transcriptionally active 16
Gin04701	2.675	0	No hits found
Gin04703	1.855	0	AT2G29260.1	NAD(P)-binding Rossmann-fold superfamily protein
Gin04704	2.07	0	AT1G07440.2	NAD(P)-binding Rossmann-fold superfamily protein
Gin04724	2.852	0	AT4G36250.1	ALDH3F1	aldehyde dehydrogenase 3F1
Gin04765	1.212	0	AT5G22890.1	C2H2 and C2HC zinc fingers superfamily protein
Gin04771	1.291	0	AT5G64220.2	Calmodulin-binding transcription activator protein with CG-1 and Ankyrin domains
Gin04774	1.633	0	AT5G10250.1	DOT3	Phototropic-responsive NPH3 family protein
Gin04801	1.418	0.02	AT4G39830.1	Cupredoxin superfamily protein
Gin04813	1.15	0	AT4G39660.1	AGT2	alanine:glyoxylate aminotransferase 2
Gin04814	1.029	0	AT4G39660.1	AGT2	alanine:glyoxylate aminotransferase 2
Gin04838	4.049	0	AT5G64810.1	WRKY51	ATWRKY51
Gin04865	2.353	0	AT5G09876.1	unknown protein
Gin04883	1.012	0	AT5G20670.1	Protein of unknown function (DUF1677)
Gin04896	1.183	0	AT2G06050.3	OPR3	oxophytodienoate-reductase 3
Gin04933	1.237	0	AT2G26150.1	ATHSFA2	HSFA2
Gin04941	2.202	0	AT5G56970.1	CKX3	ATCKX3
Gin04943	1.089	0	AT5G56980.1	unknown protein
Gin04967	2.032	0	AT2G17220.2	Protein kinase superfamily protein
Gin04973	1.12	0	AT5G57110.2	ACA8	AT-ACA8
Gin04984	2.406	0	No hits found
Gin04994	1.122	0	No hits found
Gin05014	1.907	0	AT2G18950.1	HPT1	TPT1
Gin05020	1.252	0	AT5G57360.1	ZTL	LKP1
Gin05031	1.171	0	AT4G25845.1	BEST Arabidopsis thaliana protein match is: OSBP(oxysterol binding protein)-related protein 4B(TAIR:AT4G25850.2)
Gin05075	1.552	0	AT4G15560.1	CLA1	DEF
Gin05079	1.061	0	AT5G57685.1	ATGDU3	GDU3
Gin05168	1.058	0.002	AT2G25180.1	ARR12	RR12
Gin05171	1.647	0	AT4G19810.1	Glycosyl hydrolase family protein with chitinase insertion domain
Gin05172	1.713	0	AT1G61490.1	S-locus lectin protein kinase family protein
Gin05173	2.091	0	AT4G19810.1	Glycosyl hydrolase family protein with chitinase insertion domain
Gin05174	1.37	0	AT1G65790.1	ARK1	RK1
Gin05188	1.026	0	AT4G26620.1	Sucrase/ferredoxin-like family protein
Gin05195	1.145	0	AT2G15580.2	RING/U-box superfamily protein
Gin05316	1.927	0	AT1G15410.1	aspartate-glutamate racemase family
Gin05336	1.874	0	AT2G18660.1	PNP-A	plant natriuretic peptide A
Gin05426	1.554	0	AT3G29575.4	AFP3	ABI five binding protein 3
Gin05447	1.059	0	AT1G26580.1	FUNCTIONS IN: molecular_function unknown
Gin05495	2.978	0	AT3G57260.1	BGL2	PR2
Gin05496	1.464	0.009	AT3G57260.1	BGL2	PR2
Gin05518	2.523	0	AT2G17040.1	anac036	NAC036
Gin05648	2.63	0	AT4G34770.1	SAUR-like auxin-responsive protein family
Gin05745	1.275	0	AT4G39230.1	NmrA-like negative transcriptional regulator family protein
Gin05788	3.26	0	AT3G18890.1	NAD(P)-binding Rossmann-fold superfamily protein
Gin05789	2.641	0	AT3G18890.1	NAD(P)-binding Rossmann-fold superfamily protein
Gin05801	2.668	0.001	AT5G66580.1	unknown protein
Gin05811	1.221	0	AT3G50830.1	COR413-PM2	ATCOR413-PM2
Gin05814	2.183	0	AT2G26490.1	Transducin/WD40 repeat-like superfamily protein
Gin05829	2.316	0	No hits found
Gin05833	1.975	0	AT4G28460.1	unknown protein
Gin05877	1.673	0	AT1G23850.1	unknown protein
Gin05907	1.991	0	AT5G14420.2	RGLG2	RING domain ligase2
Gin05929	1.562	0	AT4G21120.1	AAT1	CAT1
Gin05938	2.413	0	AT2G02850.1	ARPN	plantacyanin
Gin05941	2.741	0	AT2G34930.1	disease resistance family protein / LRR family protein
Gin05970	1.126	0	AT5G36110.1	CYP716A1	cytochrome P450
Gin06030	1.054	0	AT1G29750.2	RKF1	receptor-like kinase in flowers 1
Gin06041	1.456	0	AT1G29290.1	unknown protein
Gin06143	1.06	0	AT3G12490.2	ATCYSB	ATCYS6
Gin06148	1.701	0	AT3G11520.1	CYCB1	1e-120
Gin06168	1.611	0	AT4G27220.1	NB-ARC domain-containing disease resistance protein
Gin06177	1.502	0	AT5G12340.1	unknown protein
Gin06209	1.827	0	AT2G40260.1	Homeodomain-like superfamily protein
Gin06217	1.617	0	No hits found
Gin06307	1.597	0	AT4G27190.1	NB-ARC domain-containing disease resistance protein
Gin06310	1.453	0	AT3G20500.1	ATPAP18	PAP18
Gin06314	2.181	0	AT1G72930.2	TIR	toll/interleukin-1 receptor-like
Gin06422	1.472	0	AT3G13080.1	ATMRP3	MRP3
Gin06445	1.849	0	No hits found
Gin06468	1.035	0	AT2G15080.2	AtRLP19	RLP19
Gin06502	2.859	0	AT3G63380.1	ATPase E1-E2 type family protein / haloacid dehalogenase-like hydrolase family protein
Gin06520	1.118	0	AT1G59950.1	NAD(P)-linked oxidoreductase superfamily protein
Gin06527	2.062	0	AT5G54160.1	ATOMT1	OMT1
Gin06530	4.57	0	AT5G47650.1	ATNUDT2	ATNUDX2
Gin06540	1.618	0	AT2G37040.1	PAL1	ATPAL1
Gin06545	1.536	0	AT3G21780.1	UGT71B6	UDP-glucosyl transferase 71B6
Gin06604	1.166	0	AT2G39430.1	Disease resistance-responsive (dirigent-like protein) family protein
Gin06635	1.887	0	AT4G38140.1	RING/U-box superfamily protein
Gin06649	1.217	0	AT3G20020.1	ATPRMT6	PRMT6
Gin06657	1.781	0	AT5G08350.1	GRAM domain-containing protein / ABA-responsive protein-related
Gin06714	1.63	0	AT1G68010.1	HPR	ATHPR1
Gin06746	1.033	0	No hits found
Gin06784	1.341	0	AT4G39670.1	Glycolipid transfer protein (GLTP) family protein
Gin06809	2.405	0	AT1G68320.1	MYB62	AtMYB62
Gin06818	1.643	0	AT1G68380.1	Core-2/I-branching beta-1
Gin06827	4.231	0	AT1G25390.1	Protein kinase superfamily protein
Gin06921	1.199	0	AT1G49820.1	ATMTK	MTK
Gin06962	1.039	0	AT3G49870.1	ATARLA1C	ARLA1C
Gin06965	2.625	0	AT5G60450.1	ARF4	auxin response factor 4
Gin06988	1.379	0.001	AT4G38830.1	CRK26	cysteine-rich RLK (RECEPTOR-like protein kinase) 26
Gin06998	1.791	0	AT4G05200.1	CRK25	cysteine-rich RLK (RECEPTOR-like protein kinase) 25
Gin07037	1.882	0	AT4G05200.1	CRK25	cysteine-rich RLK (RECEPTOR-like protein kinase) 25
Gin07064	1.432	0	AT5G49890.1	CLC-C	ATCLC-C
Gin07137	4.06	0	AT3G20750.1	GATA29	GATA transcription factor 29
Gin07144	2.221	0	AT2G17970.3	2-oxoglutarate (2OG) and Fe(II)-dependent oxygenase superfamily protein
Gin07171	1.571	0	AT1G68150.1	WRKY9	ATWRKY9
Gin07175	1.296	0.007	No hits found
Gin07216	4.255	0	AT2G13810.1	ALD1	AGD2-like defense response protein 1
Gin07219	1.048	0	AT1G22150.1	SULTR1	0
Gin07265	1.319	0	AT5G64330.1	NPH3	RPT3
Gin07273	1.356	0	No hits found
Gin07327	1.923	0	AT2G14580.1	ATPRB1	PRB1
Gin07330	3.288	0	AT5G48380.1	BIR1	BAK1-interacting receptor-like kinase 1
Gin07355	1.312	0	AT4G21380.1	ARK3	RK3
Gin07365	1.193	0	No hits found
Gin07438	1.685	0	AT4G27450.1	Aluminium induced protein with YGL and LRDR motifs
Gin07459	1.902	0	AT2G26250.1	FDH	KCS10
Gin07487	1.874	0	No hits found
Gin07488	1.321	0.02	AT2G20560.1	DNAJ heat shock family protein
Gin07514	1.683	0	AT3G47570.1	Leucine-rich repeat protein kinase family protein
Gin07524	2.127	0	No hits found
Gin07535	1.234	0	AT5G58350.1	WNK4	ZIK2
Gin07557	1.591	0	AT1G06840.1	Leucine-rich repeat protein kinase family protein
Gin07569	3.127	0	AT5G36970.1	NHL25	NDR1/HIN1-like 25
Gin07570	2.923	0	AT1G65690.1	Late embryogenesis abundant (LEA) hydroxyproline-rich glycoprotein family
Gin07597	1.004	0	No hits found
Gin07620	1.059	0	AT3G03270.2	Adenine nucleotide alpha hydrolases-like superfamily protein
Gin07646	1.051	0	AT1G66180.1	Eukaryotic aspartyl protease family protein
Gin07677	1.78	0	AT1G70770.2	Protein of unknown function DUF2359
Gin07698	2.601	0	AT1G49000.1	unknown protein
Gin07722	1.027	0	AT5G63540.1	ATRMI1	BLAP75
Gin07759	1.145	0.019	AT5G58840.1	Subtilase family protein
Gin07760	1.902	0	AT3G46850.1	Subtilase family protein
Gin07765	1.324	0	AT1G53540.1	HSP20-like chaperones superfamily protein
Gin07778	1.23	0	AT2G39920.3	HAD superfamily
Gin07779	1.495	0	AT2G39920.2	HAD superfamily
Gin07807	4.547	0	AT3G47570.1	Leucine-rich repeat protein kinase family protein
Gin07809	3.919	0	AT3G47570.1	Leucine-rich repeat protein kinase family protein
Gin07811	3.079	0	AT3G47570.1	Leucine-rich repeat protein kinase family protein
Gin07820	1.531	0.003	AT2G40095.1	Alpha/beta hydrolase related protein
Gin07852	1.167	0	AT5G45840.1	Leucine-rich repeat protein kinase family protein
Gin07891	1.585	0	No hits found
Gin07892	1.368	0	AT5G05340.1	Peroxidase superfamily protein
Gin07958	2.301	0	AT1G07390.3	AtRLP1	RLP1
Gin07960	2.208	0	AT2G34930.1	disease resistance family protein / LRR family protein
Gin07962	1.028	0	AT2G34930.1	disease resistance family protein / LRR family protein
Gin07963	1.863	0	AT2G32650.2	RmlC-like cupins superfamily protein
Gin07969	1.206	0	AT3G21630.1	CERK1	LYSM RLK1
Gin07992	1.585	0	AT3G57190.1	peptide chain release factor
Gin08002	1.926	0	AT4G31500.1	CYP83B1	SUR2
Gin08006	1.104	0	AT5G17680.1	disease resistance protein (TIR-NBS-LRR class)
Gin08012	2.483	0	No hits found
Gin08014	1.456	0.001	AT3G12420.1	Polynucleotidyl transferase
Gin08082	1.155	0	AT5G06839.3	TGA10	bZIP65
Gin08111	1.77	0	AT5G06740.1	Concanavalin A-like lectin protein kinase family protein
Gin08150	1.042	0	AT5G06600.1	UBP12	ubiquitin-specific protease 12
Gin08179	2.062	0	AT2G05642.1	Nucleic acid-binding
Gin08180	1.479	0	AT1G14790.1	RDR1	ATRDRP1
Gin08181	1.355	0	AT1G14790.1	RDR1	ATRDRP1
Gin08182	1.578	0	AT1G14790.1	RDR1	ATRDRP1
Gin08222	1.375	0	AT1G70740.1	Protein kinase superfamily protein
Gin08254	2.997	0	AT3G44480.1	RPP1	cog1
Gin08343	1.052	0	AT5G20670.1	Protein of unknown function (DUF1677)
Gin08412	1.006	0.01	No hits found
Gin08423	2.163	0	AT1G02520.1	PGP11	P-glycoprotein 11
Gin08424	2.552	0	AT2G47000.1	MDR4	PGP4
Gin08425	4.9	0	AT1G02520.1	PGP11	P-glycoprotein 11
Gin08466	1.42	0	AT5G49620.1	AtMYB78	MYB78
Gin08548	1.243	0	AT3G16720.1	ATL2	TL2
Gin08569	1.141	0	AT3G16565.2	alanine-tRNA ligases
Gin08570	1.686	0	AT3G16560.1	Protein phosphatase 2C family protein
Gin08574	1.777	0	AT5G24860.1	FPF1	ATFPF1
Gin08576	1.485	0	AT1G09070.1	SRC2	(AT)SRC2
Gin08592	1.898	0	AT4G31810.1	ATP-dependent caseinolytic (Clp) protease/crotonase family protein
Gin08633	5.118	0	No hits found
Gin08637	1.828	0	AT4G15530.6	PPDK	pyruvate orthophosphate dikinase
Gin08649	2.613	0	AT3G13670.1	Protein kinase family protein
Gin08760	1.195	0	AT1G80245.3	Spc97 / Spc98 family of spindle pole body (SBP) component
Gin08767	2.492	0	AT5G60900.1	RLK1	receptor-like protein kinase 1
Gin08768	2.066	0	AT5G60900.1	RLK1	receptor-like protein kinase 1
Gin08774	1.131	0	AT3G48770.1	DNA binding
Gin08777	1.087	0	AT3G48770.1	DNA binding
Gin08800	1.103	0	AT1G06645.1	2-oxoglutarate (2OG) and Fe(II)-dependent oxygenase superfamily protein
Gin08853	1.323	0.006	AT5G55390.2	EDM2	ENHANCED DOWNY MILDEW 2
Gin08875	1.17	0	AT1G28710.3	Nucleotide-diphospho-sugar transferase family protein
Gin08933	1.045	0	AT2G28580.1	Plant protein of unknown function (DUF247)
Gin08935	1.498	0	AT2G36430.1	Plant protein of unknown function (DUF247)
Gin09030	1.172	0	AT4G13920.1	AtRLP50	RLP50
Gin09031	1.121	0	AT3G05650.1	AtRLP32	RLP32
Gin09085	1.093	0	AT5G13700.1	ATPAO1	APAO
Gin09087	1.184	0	AT5G13700.1	ATPAO1	APAO
Gin09098	1.29	0	AT3G52070.1	unknown protein
Gin09126	1.13	0	AT4G08850.1	Leucine-rich repeat receptor-like protein kinase family protein
Gin09127	1.176	0	No hits found
Gin09128	2.44	0	No hits found
Gin09140	1.223	0.004	AT2G05642.1	Nucleic acid-binding
Gin09142	5.286	0	AT1G21600.2	PTAC6	plastid transcriptionally active 6
Gin09223	1.93	0	AT4G13010.1	Oxidoreductase
Gin09264	1.631	0	ATMG00300.1	ORF145A	Gag-Pol-related retrotransposon family protein
Gin09302	1.679	0	No hits found
Gin09367	1.018	0	AT5G18360.1	Disease resistance protein (TIR-NBS-LRR class) family
Gin09397	1.402	0	AT5G24530.1	DMR6	2-oxoglutarate (2OG) and Fe(II)-dependent oxygenase superfamily protein
Gin09400	1.556	0	AT5G24530.1	DMR6	2-oxoglutarate (2OG) and Fe(II)-dependent oxygenase superfamily protein
Gin09439	1.132	0.001	AT3G14470.1	NB-ARC domain-containing disease resistance protein
Gin09453	1.774	0	AT3G50770.1	CML41	calmodulin-like 41
Gin09457	1.063	0	AT5G12330.1	LRP1	Lateral root primordium (LRP) protein-related
Gin09485	1.587	0	AT4G27290.1	S-locus lectin protein kinase family protein
Gin09501	3.495	0	AT1G50420.1	SCL3	SCL-3
Gin09503	1.344	0	AT3G14470.1	NB-ARC domain-containing disease resistance protein
Gin09537	1.579	0	AT3G14470.1	NB-ARC domain-containing disease resistance protein
Gin09555	1.077	0.028	AT5G11950.2	Putative lysine decarboxylase family protein
Gin09565	1.27	0	AT3G52105.1	unknown protein
Gin09572	1.677	0	AT3G14460.1	LRR and NB-ARC domains-containing disease resistance protein
Gin09573	1.521	0	AT3G14460.1	LRR and NB-ARC domains-containing disease resistance protein
Gin09586	1.248	0	No hits found
Gin09588	1.448	0	AT1G56070.1	LOS1	Ribosomal protein S5/Elongation factor G/III/V family protein
Gin09600	1.042	0	No hits found
Gin09601	1.337	0	AT4G12735.1	unknown protein
Gin09638	3.125	0	AT5G07990.1	TT7	CYP75B1
Gin09639	4.233	0	AT5G07990.1	TT7	CYP75B1
Gin09641	3.84	0	AT5G07990.1	TT7	CYP75B1
Gin09711	1.035	0	AT3G47780.1	ATATH6	ATH6
Gin09783	1.144	0.019	AT3G14880.2	FUNCTIONS IN: molecular_function unknown
Gin09871	1.204	0	AT5G63540.1	ATRMI1	BLAP75
Gin09873	1.358	0.001	AT5G50700.1	HSD1	hydroxysteroid dehydrogenase 1
Gin09876	2.171	0	AT5G13080.1	WRKY75	ATWRKY75
Gin09888	1.051	0.022	AT4G11650.1	ATOSM34	OSM34
Gin09961	2.854	0	AT4G23550.1	WRKY29	ATWRKY29
Gin09994	3.516	0	AT2G34930.1	disease resistance family protein / LRR family protein
Gin10082	1.032	0	AT5G18620.1	CHR17	chromatin remodeling factor17
Gin10083	1.021	0	AT3G06400.2	CHR11	chromatin-remodeling protein 11
Gin10084	1.04	0	AT5G18620.1	CHR17	chromatin remodeling factor17
Gin10114	1.038	0	No hits found
Gin10123	1.107	0	AT3G21530.1	DNAse I-like superfamily protein
Gin10176	1.295	0	AT1G03220.1	Eukaryotic aspartyl protease family protein
Gin10228	1.383	0	AT4G22030.1	F-box family protein with a domain of unknown function (DUF295)
Gin10231	1.678	0	AT4G22030.1	F-box family protein with a domain of unknown function (DUF295)
Gin10241	5.129	0	AT4G22080.1	RHS14	root hair specific 14
Gin10254	1.493	0.001	AT4G04180.1	P-loop containing nucleoside triphosphate hydrolases superfamily protein
Gin10325	1.518	0	AT1G75280.1	NmrA-like negative transcriptional regulator family protein
Gin10326	1.351	0	AT4G39230.1	NmrA-like negative transcriptional regulator family protein
Gin10383	2.595	0	AT3G50740.1	UGT72E1	UDP-glucosyl transferase 72E1
Gin10384	2.828	0	AT3G50740.1	UGT72E1	UDP-glucosyl transferase 72E1
Gin10467	1.133	0	AT4G37070.2	PLP1	PLA IVA
Gin10477	1.437	0	No hits found
Gin10487	2.021	0	AT2G23640.1	RTNLB13	Reticulan like protein B13
Gin10522	1.234	0	AT4G33910.1	2-oxoglutarate (2OG) and Fe(II)-dependent oxygenase superfamily protein
Gin10528	1.344	0	AT5G67385.1	Phototropic-responsive NPH3 family protein
Gin10547	1.021	0	AT3G49900.1	Phototropic-responsive NPH3 family protein
Gin10571	1.519	0	AT3G49780.1	ATPSK4	ATPSK3 (FORMER SYMBOL)
Gin10579	1.054	0	No hits found
Gin10616	1.099	0	AT4G36945.1	PLC-like phosphodiesterases superfamily protein
Gin10617	1.544	0	AT2G23420.1	NAPRT2	nicotinate phosphoribosyltransferase 2
Gin10662	3.292	0	AT2G14960.1	GH3.1	Auxin-responsive GH3 family protein
Gin10672	1.653	0	AT2G33690.1	Late embryogenesis abundant protein
Gin10742	1.731	0	AT1G32540.3	LOL1	lsd one like 1
Gin10791	2.368	0	AT4G17030.1	ATEXLB1	EXPR
Gin10792	3.05	0	AT4G17030.1	ATEXLB1	EXPR
Gin10793	1.104	0	AT4G17030.1	ATEXLB1	EXPR
Gin10810	1.189	0	AT5G47240.1	atnudt8	NUDT8
Gin10851	1.022	0	AT4G16563.1	Eukaryotic aspartyl protease family protein
Gin10856	1.669	0.001	AT2G35730.1	Heavy metal transport/detoxification superfamily protein
Gin10902	3.011	0	AT3G29000.1	Calcium-binding EF-hand family protein
Gin10915	1.096	0	AT1G28360.1	ERF12	ATERF12
Gin10934	1.174	0	AT3G29320.1	Glycosyl transferase
Gin10987	1.114	0.034	AT1G76430.1	PHT1	1e-36
Gin11096	4.318	0	AT1G14870.1	PCR2	PLANT CADMIUM RESISTANCE 2
Gin11120	1.281	0.001	AT3G19010.3	2-oxoglutarate (2OG) and Fe(II)-dependent oxygenase superfamily protein
Gin11162	2.181	0	No hits found
Gin11183	1.282	0	AT2G24430.2	ANAC039	NAC domain containing protein 38
Gin11350	1.192	0	AT2G24270.4	ALDH11A3	aldehyde dehydrogenase 11A3
Gin11428	1.073	0	AT2G35930.1	PUB23	plant U-box 23
Gin11454	3.866	0	AT2G32540.1	ATCSLB04	CSLB04
Gin11461	3.787	0	AT1G11910.1	APA1	ATAPA1
Gin11508	4.23	0	AT4G16730.1	TPS02	terpene synthase 02
Gin11512	2.281	0	AT5G54490.1	PBP1	pinoid-binding protein 1
Gin11515	1.317	0	AT2G19130.1	S-locus lectin protein kinase family protein
Gin11524	5.486	0	AT1G03940.1	HXXXD-type acyl-transferase family protein
Gin11525	4.284	0	AT1G03940.1	HXXXD-type acyl-transferase family protein
Gin11610	1.286	0	AT5G53970.1	Tyrosine transaminase family protein
Gin11654	1.296	0	AT5G43750.1	NDH18	NAD(P)H dehydrogenase 18
Gin11658	1.084	0	AT5G33393.1	unknown protein
Gin11706	1.419	0.001	AT5G05800.2	unknown protein
Gin11741	1.67	0	AT3G23240.1	ERF1	ATERF1
Gin11777	1.521	0.003	AT2G05620.1	PGR5	proton gradient regulation 5
Gin11796	1.154	0	AT4G13480.1	AtMYB79	MYB79
Gin11814	1.552	0.002	AT4G13540.1	unknown protein
Gin11883	1.02	0	AT2G23260.1	UGT84B1	UDP-glucosyl transferase 84B1
Gin11948	1.071	0	AT2G37650.1	GRAS family transcription factor
Gin11959	4.496	0	No hits found
Gin11985	1.483	0	AT2G28710.1	C2H2-type zinc finger family protein
Gin11987	1.362	0	AT5G59800.1	MBD7	ATMBD7
Gin11997	2.285	0	AT5G59750.1	DHBP synthase RibB-like alpha/beta domain
Gin12036	1.774	0	AT5G60400.3	unknown protein
Gin12040	1.264	0	AT2G39200.1	MLO12	ATMLO12
Gin12083	2.426	0	AT3G10340.1	PAL4	phenylalanine ammonia-lyase 4
Gin12084	2.728	0	AT2G37040.1	PAL1	ATPAL1
Gin12090	3.511	0	No hits found
Gin12121	1.572	0.018	No hits found
Gin12150	1.2	0	AT1G69780.1	ATHB13	Homeobox-leucine zipper protein family
Gin12155	2.282	0	No hits found
Gin12167	1.175	0	AT4G08850.1	Leucine-rich repeat receptor-like protein kinase family protein
Gin12180	1.517	0	AT5G40010.1	AATP1	AAA-ATPase 1
Gin12202	1.295	0	AT2G44810.1	DAD1	alpha/beta-Hydrolases superfamily protein
Gin12213	2.409	0	AT1G35710.1	Protein kinase family protein with leucine-rich repeat domain
Gin12228	1	0	AT4G08850.1	Leucine-rich repeat receptor-like protein kinase family protein
Gin12236	3.271	0	AT4G08850.1	Leucine-rich repeat receptor-like protein kinase family protein
Gin12247	1.517	0	No hits found
Gin12356	1.488	0	AT1G75300.1	NmrA-like negative transcriptional regulator family protein
Gin12357	1.417	0	AT4G39230.1	NmrA-like negative transcriptional regulator family protein
Gin12358	1.598	0	AT4G39230.1	NmrA-like negative transcriptional regulator family protein
Gin12394	1.516	0	AT3G54340.1	AP3	ATAP3
Gin12410	1.251	0.001	AT1G15380.2	Lactoylglutathione lyase / glyoxalase I family protein
Gin12483	1.071	0	AT5G66055.1	EMB16	EMB2036
Gin12490	1.119	0.001	AT1G65770.1	AMR1	ascorbic acid mannose pathway regulator 1
Gin12590	1.256	0	AT5G42690.1	Protein of unknown function
Gin12599	1.369	0	AT2G26560.1	PLP2	PLA IIA
Gin12616	1.202	0	AT5G42900.2	cold regulated gene 27
Gin12658	3.202	0	AT5G59845.1	Gibberellin-regulated family protein
Gin12660	1.002	0	AT1G49840.1	Protein of unknown function (DUF620)
Gin12755	1.027	0	AT3G13790.1	ATCWINV1	ATBFRUCT1
Gin12773	1.427	0.004	No hits found
Gin12791	1.134	0	AT4G36630.1	EMB2754	Vacuolar sorting protein 39
Gin12792	1.389	0	AT4G36630.1	EMB2754	Vacuolar sorting protein 39
Gin12810	1.462	0	AT2G18280.2	AtTLP2	TLP2
Gin12842	3.184	0	AT4G36380.1	ROT3	Cytochrome P450 superfamily protein
Gin12845	1.243	0	AT4G36250.1	ALDH3F1	aldehyde dehydrogenase 3F1
Gin12948	1.115	0	AT2G03530.2	UPS2	ATUPS2
Gin12997	1.567	0	No hits found
Gin12999	1.345	0	AT3G07040.1	RPM1	RPS3
Gin13001	1.115	0	AT3G46530.1	RPP13	NB-ARC domain-containing disease resistance protein
Gin13050	1.159	0	AT5G45380.1	ATDUR3	DUR3
Gin13053	1.899	0	AT3G47570.1	Leucine-rich repeat protein kinase family protein
Gin13054	1.664	0	AT3G47570.1	Leucine-rich repeat protein kinase family protein
Gin13087	2.569	0	AT3G47570.1	Leucine-rich repeat protein kinase family protein
Gin13093	1.674	0	AT5G39390.1	Leucine-rich repeat protein kinase family protein
Gin13094	1.561	0	AT3G47570.1	Leucine-rich repeat protein kinase family protein
Gin13095	2.997	0	AT3G47570.1	Leucine-rich repeat protein kinase family protein
Gin13098	2.261	0	AT3G47570.1	Leucine-rich repeat protein kinase family protein
Gin13099	1.892	0	AT3G47570.1	Leucine-rich repeat protein kinase family protein
Gin13176	4.344	0	AT5G07990.1	TT7	CYP75B1
Gin13177	4.586	0	AT5G07990.1	TT7	CYP75B1
Gin13178	4.038	0	AT5G07990.1	TT7	CYP75B1
Gin13179	4.27	0	AT5G07990.1	TT7	CYP75B1
Gin13180	3.766	0	AT5G07990.1	TT7	CYP75B1
Gin13224	1.536	0.001	AT3G47510.1	unknown protein
Gin13240	1.11	0.016	AT1G11710.1	Pentatricopeptide repeat (PPR) superfamily protein
Gin13253	1.282	0	AT3G47760.1	ATATH4	ATH4
Gin13258	2.393	0	AT1G18860.1	WRKY61	ATWRKY61
Gin13263	1.03	0	AT1G74790.1	catalytics
Gin13308	1.491	0	AT2G01990.1	unknown protein
Gin13427	1.677	0	AT5G07440.3	GDH2	glutamate dehydrogenase 2
Gin13428	1.083	0	AT4G17030.1	ATEXLB1	EXPR
Gin13443	1.913	0	AT5G60900.1	RLK1	receptor-like protein kinase 1
Gin13474	1.491	0.003	AT2G35710.3	Nucleotide-diphospho-sugar transferases superfamily protein
Gin13499	2.187	0	AT4G12390.1	PME1	pectin methylesterase inhibitor 1
Gin13545	1.219	0	No hits found
Gin13568	2.024	0	AT2G23945.1	Eukaryotic aspartyl protease family protein
Gin13569	1.384	0	AT3G50800.1	unknown protein
Gin13573	1.53	0	AT5G57240.2	ORP4C	OSBP(oxysterol binding protein)-related protein 4C
Gin13574	1.397	0	AT3G14470.1	NB-ARC domain-containing disease resistance protein
Gin13575	1.602	0	AT3G14460.1	LRR and NB-ARC domains-containing disease resistance protein
Gin13641	1.299	0	AT4G26130.1	unknown protein
Gin13664	3.833	0	AT1G66880.1	Protein kinase superfamily protein
Gin13665	4.264	0	AT1G25390.1	Protein kinase superfamily protein
Gin13669	1.435	0	AT5G17680.1	disease resistance protein (TIR-NBS-LRR class)
Gin13688	1.137	0	AT4G33050.3	EDA39	calmodulin-binding family protein
Gin13704	1.249	0	AT4G29810.1	ATMKK2	MKK2
Gin13718	1.548	0	AT2G34790.1	MEE23	EDA28
Gin13725	1.359	0.004	AT3G14470.1	NB-ARC domain-containing disease resistance protein
Gin13728	1.73	0	AT5G44400.1	FAD-binding Berberine family protein
Gin13730	1.96	0	AT4G20820.1	FAD-binding Berberine family protein
Gin13788	1.134	0	AT4G38180.1	FRS5	FAR1-related sequence 5
Gin13789	1.209	0	AT4G38180.1	FRS5	FAR1-related sequence 5
Gin13795	1.542	0	No hits found
Gin13839	2.398	0	AT5G61890.1	Integrase-type DNA-binding superfamily protein
Gin13915	4.575	0	AT2G07050.1	CAS1	cycloartenol synthase 1
Gin13959	1.187	0	AT4G26260.2	MIOX4	myo-inositol oxygenase 4
Gin14011	1.809	0.001	AT1G35190.1	2-oxoglutarate (2OG) and Fe(II)-dependent oxygenase superfamily protein
Gin14023	1.873	0	AT1G77210.2	STP14	sugar transporter 14
Gin14130	1.658	0	AT4G21440.1	ATMYB102	ATM4
Gin14150	1.249	0	No hits found
Gin14158	1.062	0	AT1G61290.1	SYP124	ATSYP124
Gin14163	1.031	0	No hits found
Gin14187	2.023	0	No hits found
Gin14239	1.201	0	AT2G33810.1	SPL3	squamosa promoter binding protein-like 3
Gin14247	1.332	0	AT1G28380.1	NSL1	MAC/Perforin domain-containing protein
Gin14248	1.038	0	AT4G05320.6	UBQ10	polyubiquitin 10
Gin14256	1.031	0	AT4G31940.1	CYP82C4	cytochrome P450
Gin14260	1.754	0	AT4G31940.1	CYP82C4	cytochrome P450
Gin14281	1.659	0	AT5G06900.1	CYP93D1	cytochrome P450
Gin14302	1.117	0	AT2G46410.1	CPC	Homeodomain-like superfamily protein
Gin14334	3.796	0	AT4G03230.1	S-locus lectin protein kinase family protein
Gin14417	1.881	0	AT1G03790.1	SOM	Zinc finger C-x8-C-x5-C-x3-H type family protein
Gin14485	1.322	0.001	No hits found
Gin14495	1.097	0	AT5G38340.1	Disease resistance protein (TIR-NBS-LRR class) family
Gin14503	1.498	0	No hits found
Gin14521	2.23	0	No hits found
Gin14548	1.14	0.027	AT4G26010.1	Peroxidase superfamily protein
Gin14549	1.12	0	AT5G39660.2	CDF2	cycling DOF factor 2
Gin14570	1.034	0	AT5G39890.1	Protein of unknown function (DUF1637)
Gin14588	3.401	0	No hits found
Gin14636	1.201	0	AT1G05860.1	unknown protein
Gin14665	1.048	0	AT5G61890.1	Integrase-type DNA-binding superfamily protein
Gin14670	1.519	0.001	No hits found
Gin14674	1.348	0	AT3G14470.1	NB-ARC domain-containing disease resistance protein
Gin14675	1.22	0	AT3G14470.1	NB-ARC domain-containing disease resistance protein
Gin14676	2.708	0	AT5G14040.1	PHT3	0
Gin14694	1.123	0	AT2G34900.1	GTE01	IMB1
Gin14749	1.444	0.003	No hits found
Gin14772	1.678	0	AT4G37370.1	CYP81D8	cytochrome P450
Gin14803	1.522	0	AT1G52360.2	Coatomer
Gin14844	1.35	0	AT1G52200.1	PLAC8 family protein
Gin14887	1.086	0.019	AT3G16490.1	IQD26	IQ-domain 26
Gin14930	1.421	0	AT5G53110.1	RING/U-box superfamily protein
Gin15004	1.081	0	AT5G13930.1	CHS	TT4
Gin15005	1.223	0	AT5G13930.1	CHS	TT4
Gin15006	1.121	0	AT5G13930.1	CHS	TT4
Gin15071	1.056	0.045	AT5G62680.1	Major facilitator superfamily protein
Gin15170	1.466	0.04	AT5G50130.1	NAD(P)-binding Rossmann-fold superfamily protein
Gin15171	1.375	0	AT5G50130.2	NAD(P)-binding Rossmann-fold superfamily protein
Gin15184	1.16	0	AT5G50160.1	ATFRO8	FRO8
Gin15254	1.208	0	No hits found
Gin15281	2.937	0	AT5G36110.1	CYP716A1	cytochrome P450
Gin15282	1.078	0	AT4G27030.1	FAD4	FADA
Gin15361	1.047	0	AT2G43000.1	anac042	NAC042
Gin15369	1.1	0.006	AT5G17230.2	PSY	PHYTOENE SYNTHASE
Gin15373	1.277	0	AT2G02060.1	Homeodomain-like superfamily protein
Gin15410	2.016	0	No hits found
Gin15424	2.003	0.001	No hits found
Gin15437	2.361	0	AT2G30550.2	alpha/beta-Hydrolases superfamily protein
Gin15449	1.505	0	AT3G22970.1	Protein of unknown function (DUF506)
Gin15459	1.4	0	AT3G63380.1	ATPase E1-E2 type family protein / haloacid dehalogenase-like hydrolase family protein
Gin15460	1.075	0	AT3G22845.1	emp24/gp25L/p24 family/GOLD family protein
Gin15511	1.338	0	No hits found
Gin15512	1.433	0	AT3G52420.1	OEP7	ATOEP7
Gin15540	1.691	0	AT5G35960.1	Protein kinase family protein
Gin15544	1.471	0	AT2G22410.1	SLO1	SLOW GROWTH 1
Gin15546	2.421	0	AT4G38700.1	Disease resistance-responsive (dirigent-like protein) family protein
Gin15562	1.252	0.01	AT3G23250.1	MYB15	ATY19
Gin15599	1.154	0.002	AT3G07360.1	PUB9	ATPUB9
Gin15700	1.199	0.028	AT1G76390.2	ARM repeat superfamily protein
Gin15710	1.235	0	AT2G26470.1	unknown protein
Gin15712	1.142	0.041	AT1G05700.1	Leucine-rich repeat transmembrane protein kinase protein
Gin15796	1.266	0.019	No hits found
Gin15800	2.337	0	AT4G01070.2	GT72B1	UDP-Glycosyltransferase superfamily protein
Gin15810	1.396	0	AT4G01070.1	GT72B1	UGT72B1
Gin15812	1.132	0	AT4G01070.1	GT72B1	UGT72B1
Gin15894	2.101	0	AT3G25270.1	Ribonuclease H-like superfamily protein
Gin15896	1.037	0.014	AT3G22880.1	ATDMC1	DMC1
Gin15906	1.343	0	AT3G61040.2	CYP76C7	cytochrome P450
Gin15912	1.175	0	AT4G29990.1	Leucine-rich repeat transmembrane protein kinase protein
Gin15993	1.835	0	AT3G52590.1	UBQ1	EMB2167
Gin16031	2.602	0	AT1G34320.1	Protein of unknown function (DUF668)
Gin16077	1.178	0	AT2G36460.1	Aldolase superfamily protein
Gin16171	2.734	0	AT3G09520.1	ATEXO70H4	EXO70H4
Gin16189	1.05	0	AT2G37530.1	unknown protein
Gin16194	2.83	0	AT3G53720.1	ATCHX20	CHX20
Gin16211	1.415	0	AT2G20260.1	PSAE-2	photosystem I subunit E-2
Gin16285	1.273	0	AT1G52240.2	ATROPGEF11	ROPGEF11
Gin16319	1.098	0	AT4G26080.1	ABI1	AtABI1
Gin16320	1.258	0	AT4G26080.1	ABI1	AtABI1
Gin16390	1.594	0	AT5G36110.1	CYP716A1	cytochrome P450
Gin16453	2.211	0	AT5G13930.1	CHS	TT4
Gin16504	1.387	0	AT1G27330.1	Ribosome associated membrane protein RAMP4
Gin16523	1.368	0	AT1G67560.1	LOX6	PLAT/LH2 domain-containing lipoxygenase family protein
Gin16545	1.179	0	AT1G30370.1	alpha/beta-Hydrolases superfamily protein
Gin16553	1.059	0	No hits found
Gin16565	1.117	0	AT2G43320.2	S-adenosyl-L-methionine-dependent methyltransferases superfamily protein
Gin16566	1.107	0	AT3G59380.1	FTA	PLP
Gin16589	1.349	0	AT4G37650.1	SHR	SGR7
Gin16590	1.042	0	AT4G37650.1	SHR	SGR7
Gin16592	1.567	0	AT5G67550.1	unknown protein
Gin16593	1.356	0	No hits found
Gin16601	3.789	0	AT4G28460.1	unknown protein
Gin16607	1.426	0	AT1G72820.1	Mitochondrial substrate carrier family protein
Gin16632	2.792	0	AT3G13790.1	ATCWINV1	ATBFRUCT1
Gin16633	1.784	0	AT3G13790.2	ATBFRUCT1	Glycosyl hydrolases family 32 protein
Gin16645	1.102	0	AT1G72960.1	Root hair defective 3 GTP-binding protein (RHD3)
Gin16671	4.312	0	AT3G21351.1	unknown protein
Gin16672	1.244	0	AT4G29990.1	Leucine-rich repeat transmembrane protein kinase protein
Gin16683	1.475	0.001	AT3G16490.1	IQD26	IQ-domain 26
Gin16692	1.824	0	AT5G44380.1	FAD-binding Berberine family protein
Gin16710	1.117	0	AT5G61820.1	FUNCTIONS IN: molecular_function unknown
Gin16766	1.717	0	AT4G39720.1	VQ motif-containing protein
Gin16781	2.027	0.001	AT4G37370.1	CYP81D8	cytochrome P450
Gin16784	1.86	0	AT4G37370.1	CYP81D8	cytochrome P450
Gin16785	2.021	0	AT4G37370.1	CYP81D8	cytochrome P450
Gin16786	2.242	0	AT4G37370.1	CYP81D8	cytochrome P450
Gin16809	1.412	0	AT5G17330.1	GAD	GAD1
Gin16816	1.352	0.009	AT2G02040.1	ATPTR2-B	NTR1
Gin16833	1.222	0	AT4G25300.1	2-oxoglutarate (2OG) and Fe(II)-dependent oxygenase superfamily protein
Gin16834	1.283	0	AT1G17020.1	SRG1	ATSRG1
Gin16881	3.013	0	AT2G38870.1	Serine protease inhibitor
Gin16904	1.369	0.003	AT3G23240.1	ERF1	ATERF1
Gin17039	2.273	0	AT5G20150.1	ATSPX1	SPX1
Gin17040	2.013	0	AT2G26660.1	ATSPX2	SPX2
Gin17073	1.079	0	AT1G15550.1	GA4	ATGA3OX1
Gin17161	1.189	0	AT3G48280.1	CYP71A25	cytochrome P450
Gin17162	1.409	0	AT5G25120.1	CYP71B11	ytochrome p450
Gin17163	1.115	0	AT5G25120.1	CYP71B11	ytochrome p450
Gin17165	2.045	0	AT3G13080.2	ATMRP3	MRP3
Gin17219	1.991	0.001	AT3G48090.1	EDS1	ATEDS1
Gin17225	1.886	0	AT5G55160.1	SUM2	SUMO 2
Gin17230	1.035	0	AT1G50720.1	Stigma-specific Stig1 family protein
Gin17253	1.133	0	No hits found
Gin17277	2.963	0	AT5G36110.1	CYP716A1	cytochrome P450
Gin17295	2.088	0	AT3G26590.1	MATE efflux family protein
Gin17296	2.054	0	AT1G12950.1	RSH2	root hair specific 2
Gin17301	1.789	0	No hits found
Gin17304	1.242	0	AT5G13930.1	CHS	TT4
Gin17309	2.006	0	AT1G51940.1	protein kinase family protein / peptidoglycan-binding LysM domain-containing protein
Gin17317	1.048	0	AT1G70530.1	CRK3	cysteine-rich RLK (RECEPTOR-like protein kinase) 3
Gin17428	3.287	0	AT1G70170.1	MMP	matrix metalloproteinase
Gin17479	1.858	0	AT1G69550.1	disease resistance protein (TIR-NBS-LRR class)
Gin17484	1.193	0	AT1G69550.1	disease resistance protein (TIR-NBS-LRR class)
Gin17485	1.453	0	AT5G17970.1	Disease resistance protein (TIR-NBS-LRR class) family
Gin17486	1.544	0	AT1G68020.2	ATTPS6	TPS6
Gin17487	1.126	0	AT3G23330.1	Tetratricopeptide repeat (TPR)-like superfamily protein
Gin17488	1.221	0	No hits found
Gin17490	1.032	0	AT1G14780.1	MAC/Perforin domain-containing protein
Gin17493	1.082	0	AT1G29990.1	PFD6	prefoldin 6
Gin17537	1.306	0	No hits found
Gin17541	2.611	0	AT1G23200.1	Plant invertase/pectin methylesterase inhibitor superfamily
Gin17544	2.893	0	AT5G39020.1	Malectin/receptor-like protein kinase family protein
Gin17545	2.666	0	AT1G73805.1	Calmodulin binding protein-like
Gin17555	1.955	0	AT1G68320.1	MYB62	AtMYB62
Gin17576	1.23	0	AT4G12560.2	CPR30	F-box and associated interaction domains-containing protein
Gin17582	1.12	0	AT4G12010.1	Disease resistance protein (TIR-NBS-LRR class) family
Gin17589	1.003	0	AT1G72900.1	Toll-Interleukin-Resistance (TIR) domain-containing protein
Gin17597	1.158	0	AT1G72900.1	Toll-Interleukin-Resistance (TIR) domain-containing protein
Gin17615	2.209	0	AT5G61840.1	GUT1	Exostosin family protein
Gin17623	1.206	0	AT1G51800.1	Leucine-rich repeat protein kinase family protein
Gin17647	1.115	0.001	AT2G35980.1	YLS9	NHL10
Gin17659	1.018	0	AT3G17910.1	SURF1	Surfeit locus 1 cytochrome c oxidase biogenesis protein
Gin17697	2.343	0	AT1G78800.1	UDP-Glycosyltransferase superfamily protein
Gin17711	1.621	0	AT4G05030.1	Copper transport protein family
Gin17726	2.438	0	AT5G38260.1	Protein kinase superfamily protein
Gin17741	1.225	0	No hits found
Gin17759	1.94	0	AT1G80730.1	ZFP1	ATZFP1
Gin17760	1.054	0	No hits found
Gin17879	1.233	0	AT4G24160.1	alpha/beta-Hydrolases superfamily protein
Gin17974	2.166	0	AT3G50770.1	CML41	calmodulin-like 41
Gin17975	1.772	0	AT2G23770.1	protein kinase family protein / peptidoglycan-binding LysM domain-containing protein
Gin17985	1.096	0	AT1G09910.1	Rhamnogalacturonate lyase family protein
Gin17986	1.13	0	AT1G09910.1	Rhamnogalacturonate lyase family protein
Gin18014	3.423	0	AT5G48380.1	BIR1	BAK1-interacting receptor-like kinase 1
Gin18016	1.863	0	AT4G00360.1	CYP86A2	ATT1
Gin18047	1.543	0	AT5G10530.1	Concanavalin A-like lectin protein kinase family protein
Gin18051	2.837	0	AT5G10530.1	Concanavalin A-like lectin protein kinase family protein
Gin18065	3.531	0	AT2G22540.1	SVP	AGL22
Gin18083	1.48	0.001	AT1G60600.1	ABC4	UbiA prenyltransferase family protein
Gin18084	1.14	0.005	AT1G60600.1	ABC4	UbiA prenyltransferase family protein
Gin18093	1.393	0	AT1G02170.1	LOL3	ATMCPB1
Gin18139	1.111	0	AT3G12110.1	ACT11	actin-11
Gin18146	2.714	0	AT1G25270.1	nodulin MtN21 /EamA-like transporter family protein
Gin18147	1.825	0	AT1G68170.1	nodulin MtN21 /EamA-like transporter family protein
Gin18169	2.792	0	No hits found
Gin18170	2.723	0	AT3G56400.1	WRKY70	ATWRKY70
Gin18180	1.464	0	No hits found
Gin18212	1.347	0	AT3G11740.1	Protein of unknown function (DUF567)
Gin18226	1.042	0.001	AT2G15490.3	UGT73B4	UDP-glycosyltransferase 73B4
Gin18266	2.012	0	AT2G01570.1	RGA1	RGA
Gin18292	1.623	0	AT5G17680.1	disease resistance protein (TIR-NBS-LRR class)
Gin18294	2.982	0	No hits found
Gin18302	1.278	0	AT5G14940.1	Major facilitator superfamily protein
Gin18315	1.812	0	No hits found
Gin18316	1.039	0	AT2G04700.1	ferredoxin thioredoxin reductase catalytic beta chain family protein
Gin18320	1.19	0.002	AT5G14930.3	SAG101	senescence-associated gene 101
Gin18385	1.179	0	No hits found
Gin18407	2.151	0	AT5G39150.1	RmlC-like cupins superfamily protein
Gin18475	1.678	0	No hits found
Gin18476	1.436	0	AT1G67560.1	LOX6	PLAT/LH2 domain-containing lipoxygenase family protein
Gin18579	1.261	0	AT1G17020.1	SRG1	ATSRG1
Gin18580	1.108	0	AT1G17020.1	SRG1	ATSRG1
Gin18581	1.033	0	AT1G17010.1	2-oxoglutarate (2OG) and Fe(II)-dependent oxygenase superfamily protein
Gin18592	1.911	0	AT4G23180.1	CRK10	RLK4
Gin18593	2.158	0	AT4G05200.1	CRK25	cysteine-rich RLK (RECEPTOR-like protein kinase) 25
Gin18618	1.941	0	AT5G60900.1	RLK1	receptor-like protein kinase 1
Gin18677	1.694	0	AT5G43850.1	ATARD4	ARD4
Gin18723	1.01	0	AT3G52790.1	peptidoglycan-binding LysM domain-containing protein
Gin18728	1.015	0	AT5G52030.2	TraB family protein
Gin18771	1.318	0	AT1G07400.1	HSP20-like chaperones superfamily protein
Gin18774	1.016	0.011	AT1G22400.1	UGT85A1	ATUGT85A1
Gin18793	1.335	0.018	AT4G37990.1	ELI3-2	ELI3
Gin18807	1.878	0	AT4G37940.1	AGL21	AGAMOUS-like 21
Gin18824	1.529	0	AT4G13870.2	WRNEXO	Werner syndrome-like exonuclease
Gin18855	1.733	0	AT2G23910.1	NAD(P)-binding Rossmann-fold superfamily protein
Gin18877	1.808	0	No hits found
Gin18926	1.024	0.012	AT5G35390.1	Leucine-rich repeat protein kinase family protein
Gin18931	1.797	0	AT5G36110.1	CYP716A1	cytochrome P450
Gin18978	2.186	0	AT4G23880.1	unknown protein
Gin19042	1.428	0	AT2G42220.1	Rhodanese/Cell cycle control phosphatase superfamily protein
Gin19090	1.299	0	No hits found
Gin19104	1.603	0	No hits found
Gin19167	2.613	0	AT2G45850.2	AT hook motif DNA-binding family protein
Gin19229	3.525	0	No hits found
Gin19252	1.381	0	AT2G45550.1	CYP76C4	cytochrome P450
Gin19293	1.078	0	AT3G60690.1	SAUR-like auxin-responsive protein family
Gin19295	1.111	0	AT3G16810.1	APUM24	PUM24
Gin19313	1.729	0	No hits found
Gin19342	1.348	0	AT2G22410.1	SLO1	SLOW GROWTH 1
Gin19345	1.906	0	AT2G22410.1	SLO1	SLOW GROWTH 1
Gin19346	1.154	0	AT3G13440.1	S-adenosyl-L-methionine-dependent methyltransferases superfamily protein
Gin19426	1.252	0	AT4G39230.1	NmrA-like negative transcriptional regulator family protein
Gin19430	1.131	0.008	AT1G75250.1	ATRL6	RSM3
Gin19466	1.792	0	AT1G76450.1	Photosystem II reaction center PsbP family protein
Gin19467	2.275	0	AT1G76450.1	Photosystem II reaction center PsbP family protein
Gin19498	2.115	0	AT1G76360.1	Protein kinase superfamily protein
Gin19527	1.353	0	AT2G20260.1	PSAE-2	photosystem I subunit E-2
Gin19543	2.941	0	AT3G53720.1	ATCHX20	CHX20
Gin19561	2.066	0	AT5G02580.1	Plant protein 1589 of unknown function
Gin19566	2.763	0	AT3G09520.1	ATEXO70H4	EXO70H4
Gin19637	1.67	0	AT1G30460.2	CPSF30	ATCPSF30
Gin19668	1.032	0	AT5G61820.1	FUNCTIONS IN: molecular_function unknown
Gin19695	1.122	0	AT1G30700.1	FAD-binding Berberine family protein
Gin19729	2.574	0	No hits found
Gin19739	1.143	0	AT5G49620.1	AtMYB78	MYB78
Gin19754	1.794	0	AT3G06580.1	GAL1	GALK
Gin19798	1.152	0	AT2G37430.1	C2H2 and C2HC zinc fingers superfamily protein
Gin19815	1.036	0	AT3G53490.1	unknown protein
Gin19888	3.684	0	AT2G34930.1	disease resistance family protein / LRR family protein
Gin19990	1.224	0	AT2G29120.1	ATGLR2.7	GLR2.7
Gin19996	2.233	0	AT5G20480.1	EFR	EF-TU receptor
Gin19997	1.643	0	AT3G47570.1	Leucine-rich repeat protein kinase family protein
Gin20032	1.239	0	AT1G32780.1	GroES-like zinc-binding dehydrogenase family protein
Gin20033	1.591	0	AT1G64710.1	GroES-like zinc-binding dehydrogenase family protein
Gin20091	2.187	0	AT5G42905.1	Polynucleotidyl transferase
Gin20124	4.139	0	AT3G09270.1	ATGSTU8	GSTU8
Gin20125	1.095	0	AT3G63340.1	Protein phosphatase 2C family protein
Gin20127	2.046	0	AT3G09270.1	ATGSTU8	GSTU8
Gin20128	2.964	0	AT3G09270.1	ATGSTU8	GSTU8
Gin20182	1.108	0.016	No hits found
Gin20375	1.133	0.001	No hits found
Gin20379	1.255	0	No hits found
Gin20381	1.475	0.019	AT4G05030.1	Copper transport protein family
Gin20473	1.708	0	AT5G49130.1	MATE efflux family protein
Gin20495	2.719	0	AT1G24020.2	MLP423	MLP-like protein 423
Gin20497	2.373	0	No hits found
Gin20498	1.139	0	AT5G45860.1	PYL11	RCAR5
Gin20503	1.381	0	AT4G16120.1	ATSEB1	COBL7
Gin20512	1.01	0.004	AT4G37050.1	PLP4	PLA V
Gin20513	1.285	0.001	AT2G26560.1	PLP2	PLA IIA
Gin20652	2.657	0	AT2G41180.1	VQ motif-containing protein
Gin20678	1.04	0.022	AT2G41290.1	SSL2	strictosidine synthase-like 2
Gin20680	1.24	0	AT3G56970.1	BHLH038	ORG2
Gin20713	2.759	0	AT4G31500.1	CYP83B1	SUR2
Gin20714	1.181	0	AT3G26330.1	CYP71B37	cytochrome P450
Gin20736	1.223	0	AT1G75690.1	DnaJ/Hsp40 cysteine-rich domain superfamily protein
Gin20763	2.531	0	AT1G17010.1	2-oxoglutarate (2OG) and Fe(II)-dependent oxygenase superfamily protein
Gin20764	3.056	0	AT1G17020.1	SRG1	ATSRG1
Gin20767	1.222	0	AT1G17020.1	SRG1	ATSRG1
Gin20768	1.311	0	AT1G17020.1	SRG1	ATSRG1
Gin20774	2.559	0	AT5G10280.1	MYB92	ATMYB92
Gin20808	1.815	0	AT3G48460.1	GDSL-like Lipase/Acylhydrolase superfamily protein
Gin20818	2.401	0	AT5G03860.2	MLS	malate synthase
Gin20829	1.322	0	AT1G76650.3	CML38	calmodulin-like 38
Gin20917	1.286	0	AT4G36630.1	EMB2754	Vacuolar sorting protein 39
Gin20935	1.969	0	No hits found
Gin20942	3.08	0	AT3G50770.1	CML41	calmodulin-like 41
Gin20943	3.467	0	No hits found
Gin20982	2.28	0	AT4G15955.2	alpha/beta-Hydrolases superfamily protein
Gin20983	1.473	0.001	AT5G66900.1	Disease resistance protein (CC-NBS-LRR class) family
Gin20984	1.073	0	AT4G33300.2	ADR1-L1	ADR1-like 1
Gin21012	1.052	0	AT1G80310.1	sulfate transmembrane transporters
Gin21025	1.101	0.001	No hits found
Gin21050	1	0	AT1G79900.1	ATMBAC2	BAC2
Gin21071	1.146	0.035	AT3G15990.1	SULTR3	7e-152
Gin21073	1.124	0.01	No hits found
Gin21096	1.611	0	AT1G77120.1	ADH1	ADH
Gin21194	1.371	0	AT5G23160.1	unknown protein
Gin21228	1.339	0	No hits found
Gin21244	1.648	0	AT1G53390.1	P-loop containing nucleoside triphosphate hydrolases superfamily protein
Gin21276	2.462	0	AT4G01250.1	WRKY22	AtWRKY22
Gin21283	1.294	0	AT4G01370.1	ATMPK4	MPK4
Gin21327	2.482	0	AT4G11650.1	ATOSM34	OSM34
Gin21328	1.504	0	AT4G11650.1	ATOSM34	OSM34
Gin21333	2.396	0	AT4G23050.2	PAS domain-containing protein tyrosine kinase family protein
Gin21334	1.565	0	AT4G23050.1	PAS domain-containing protein tyrosine kinase family protein
Gin21371	1.595	0	AT5G49140.1	Disease resistance protein (TIR-NBS-LRR class) family
Gin21373	3.198	0	No hits found
Gin21379	1.098	0.002	No hits found
Gin21401	1.531	0	AT1G17860.1	Kunitz family trypsin and protease inhibitor protein
Gin21409	2.633	0	AT5G23370.1	GRAM domain-containing protein / ABA-responsive protein-related
Gin21418	1.125	0	AT4G18905.1	Transducin/WD40 repeat-like superfamily protein
Gin21419	1.215	0	AT4G18905.1	Transducin/WD40 repeat-like superfamily protein
Gin21426	1	0.001	AT3G17660.1	AGD15	ARF-GAP domain 15
Gin21451	2.531	0	AT3G17690.1	ATCNGC19	CNGC19
Gin21453	1.431	0	AT3G17690.1	ATCNGC19	CNGC19
Gin21455	2.713	0	AT3G17700.1	CNBT1	CNGC20
Gin21458	3.256	0	No hits found
Gin21460	1.752	0	No hits found
Gin21463	2.53	0	AT3G17700.1	CNBT1	CNGC20
Gin21515	1.119	0	No hits found
Gin21534	1.053	0	AT4G16447.1	unknown protein
Gin21556	1.372	0	AT5G47740.1	Adenine nucleotide alpha hydrolases-like superfamily protein
Gin21567	4.358	0	AT4G17180.1	O-Glycosyl hydrolases family 17 protein
Gin21589	1.202	0.041	AT4G16260.1	Glycosyl hydrolase superfamily protein
Gin21590	2.922	0	AT4G16260.1	Glycosyl hydrolase superfamily protein
Gin21618	1.084	0	AT5G36220.1	CYP81D1	CYP91A1
Gin21634	1.167	0.046	AT5G13930.1	CHS	TT4
Gin21708	2.851	0	AT5G22890.1	C2H2 and C2HC zinc fingers superfamily protein
Gin21722	1.934	0	AT5G22830.1	ATMGT10	GMN10
Gin21755	2.341	0	AT2G34650.1	PID	ABR
Gin21884	1.998	0	AT5G42680.2	Protein of unknown function
Gin21903	2.46	0	AT1G76360.1	Protein kinase superfamily protein
Gin21904	1.608	0.001	AT1G76360.1	Protein kinase superfamily protein
Gin21956	2.743	0	AT1G20180.1	Protein of unknown function (DUF677)
Gin21985	1.701	0	AT1G75750.1	GASA1	GAST1 protein homolog 1
Gin21991	1.123	0	AT1G28360.1	ERF12	ATERF12
Gin22007	3.036	0	AT3G29000.1	Calcium-binding EF-hand family protein
Gin22081	3.825	0	AT1G06320.1	unknown protein
Gin22094	1.082	0	AT2G42360.1	RING/U-box superfamily protein
Gin22167	1.392	0	No hits found
Gin22199	1.027	0	AT5G51740.1	Peptidase family M48 family protein
Gin22202	1.686	0	AT5G24530.1	DMR6	2-oxoglutarate (2OG) and Fe(II)-dependent oxygenase superfamily protein
Gin22246	1.298	0.002	AT5G05190.1	Protein of unknown function (DUF3133)
Gin22248	1.649	0	AT5G05220.1	unknown protein
Gin22303	1.63	0	No hits found
Gin22304	1.576	0	AT5G64830.2	programmed cell death 2 C-terminal domain-containing protein
Gin22305	3.918	0	AT5G64810.1	WRKY51	ATWRKY51
Gin22319	1.157	0	AT3G22910.1	ATPase E1-E2 type family protein / haloacid dehalogenase-like hydrolase family protein
Gin22367	2.078	0	AT5G24530.1	DMR6	2-oxoglutarate (2OG) and Fe(II)-dependent oxygenase superfamily protein
Gin22368	1.999	0	AT2G44800.1	2-oxoglutarate (2OG) and Fe(II)-dependent oxygenase superfamily protein
Gin22369	1.595	0	AT4G16330.1	2-oxoglutarate (2OG) and Fe(II)-dependent oxygenase superfamily protein
Gin22390	1.566	0	AT5G15610.2	Proteasome component (PCI) domain protein
Gin22493	1.884	0	AT1G80840.1	WRKY40	ATWRKY40
Gin22639	1.085	0	AT5G67630.1	P-loop containing nucleoside triphosphate hydrolases superfamily protein
Gin22640	2.129	0	AT1G70250.1	receptor serine/threonine kinase
Gin22641	1.801	0	No hits found
Gin22642	1.586	0	AT1G66940.1	protein kinase-related
Gin22643	1.796	0	AT5G38280.1	PR5K	PR5-like receptor kinase
Gin22646	2.982	0	AT5G38280.1	PR5K	PR5-like receptor kinase
Gin22653	2.314	0	AT5G38280.1	PR5K	PR5-like receptor kinase
Gin22657	3.544	0	AT1G73805.1	Calmodulin binding protein-like
Gin22663	1.032	0.007	AT1G48780.1	unknown protein
Gin22667	2.141	0	AT1G68320.1	MYB62	AtMYB62
Gin22728	1.055	0	AT4G37300.1	MEE59	maternal effect embryo arrest 59
Gin22739	1.049	0	AT3G14250.1	RING/U-box superfamily protein
Gin22740	1.28	0.005	AT3G14250.1	RING/U-box superfamily protein
Gin22744	1.271	0.006	AT1G49475.1	AP2/B3-like transcriptional factor family protein
Gin22752	1.594	0	AT2G29620.1	unknown protein
Gin22793	1.344	0	AT5G58660.1	2-oxoglutarate (2OG) and Fe(II)-dependent oxygenase superfamily protein
Gin22794	1.968	0	AT5G58660.1	2-oxoglutarate (2OG) and Fe(II)-dependent oxygenase superfamily protein
Gin22803	1.85	0	No hits found
Gin22804	1.442	0	No hits found
Gin22871	2.798	0	AT1G64260.1	MuDR family transposase
Gin22887	2.043	0	No hits found
Gin22953	1.559	0	AT5G49120.1	Protein of unknown function (DUF581)
Gin22956	1.477	0	AT5G49130.1	MATE efflux family protein
Gin22982	2.707	0	AT1G24020.2	MLP423	MLP-like protein 423
Gin22985	2.795	0	AT1G24020.2	MLP423	MLP-like protein 423
Gin22986	1.182	0	AT5G45860.1	PYL11	RCAR5
Gin22991	1.764	0	AT4G16120.1	ATSEB1	COBL7
Gin22994	1.257	0	No hits found
Gin23011	1.279	0	No hits found
Gin23037	1.045	0	AT3G27160.1	GHS1	Ribosomal protein S21 family protein
Gin23052	1.35	0	AT5G24090.1	ATCHIA	CHIA
Gin23056	1.23	0.019	AT5G40790.1	unknown protein
Gin23057	1.357	0	AT5G40800.1	unknown protein
Gin23101	3.801	0	AT4G21410.1	CRK29	cysteine-rich RLK (RECEPTOR-like protein kinase) 29
Gin23149	1.282	0	AT1G75180.3	Erythronate-4-phosphate dehydrogenase family protein
Gin23161	2.013	0	AT4G36550.1	ARM repeat superfamily protein
Gin23174	1.676	0	AT5G66460.1	MAN7	AtMAN7
Gin23181	2.745	0	AT4G31940.1	CYP82C4	cytochrome P450
Gin23193	1.166	0	AT5G13930.1	CHS	TT4
Gin23194	1.258	0	AT5G13930.1	CHS	TT4
Gin23246	1.535	0	AT3G22550.1	Protein of unknown function (DUF581)
Gin23262	1.038	0.019	AT5G60900.1	RLK1	receptor-like protein kinase 1
Gin23266	1.088	0	AT5G26340.1	MSS1	STP13
Gin23386	1.13	0	AT3G20600.1	NDR1	Late embryogenesis abundant (LEA) hydroxyproline-rich glycoprotein family
Gin23408	1.009	0	AT5G17680.1	disease resistance protein (TIR-NBS-LRR class)
Gin23478	2.426	0	AT3G02150.1	PTF1	TCP13
Gin23558	1.564	0.002	AT5G39680.1	EMB2744	Pentatricopeptide repeat (PPR) superfamily protein
Gin23601	1.015	0	No hits found
Gin23626	2.843	0	AT5G39190.2	GLP2A	ATGER2
Gin23628	2.744	0	AT5G39160.2	RmlC-like cupins superfamily protein
Gin23655	1.485	0	No hits found
Gin23681	2.065	0	AT4G29330.1	DER1	DERLIN-1
Gin23682	1.048	0	AT3G06240.1	F-box family protein
Gin23683	1.745	0.018	AT4G29330.1	DER1	DERLIN-1
Gin23717	1.644	0	AT1G54310.2	S-adenosyl-L-methionine-dependent methyltransferases superfamily protein
Gin23718	3.273	0	AT2G27040.2	AGO4	Argonaute family protein
Gin23729	1.336	0	No hits found
Gin23730	1.878	0	No hits found
Gin23740	1.111	0	AT3G07040.1	RPM1	RPS3
Gin23741	1.526	0	AT3G07040.1	RPM1	RPS3
Gin23766	1.016	0	AT3G28510.1	P-loop containing nucleoside triphosphate hydrolases superfamily protein
Gin23775	1.305	0	No hits found
Gin23785	1.616	0	AT1G49040.1	SCD1	stomatal cytokinesis defective / SCD1 protein (SCD1)
Gin23812	1.311	0	AT5G61430.1	ANAC100	ATNAC5
Gin23850	1.571	0.002	AT4G19930.1	F-box and associated interaction domains-containing protein
Gin23872	1.121	0	No hits found
Gin23880	2.113	0	AT5G62740.1	HIR1	ATHIR1
Gin23890	1.44	0.006	AT2G04560.1	transferases
Gin23997	2.217	0	AT5G26170.1	WRKY50	ATWRKY50
Gin24061	2.077	0	AT5G23750.2	Remorin family protein
Gin24070	1.451	0	AT1G78750.1	F-box/RNI-like superfamily protein
Gin24073	1.746	0	No hits found
Gin24076	1.249	0	AT2G27550.1	ATC	centroradialis
Gin24111	1.017	0.019	AT3G07090.1	PPPDE putative thiol peptidase family protein
Gin24117	2.845	0	AT3G07090.1	PPPDE putative thiol peptidase family protein
Gin24119	1.455	0.002	No hits found
Gin24120	1.378	0	AT1G40087.1	Plant transposase (Ptta/En/Spm family)
Gin24167	3.078	0.008	No hits found
Gin24201	1.337	0	AT5G36160.1	Tyrosine transaminase family protein
Gin24223	1.151	0	AT3G54680.1	proteophosphoglycan-related
Gin24247	1.284	0.005	AT4G38840.1	SAUR-like auxin-responsive protein family
Gin24327	3.059	0	AT1G17860.1	Kunitz family trypsin and protease inhibitor protein
Gin24344	1.253	0.023	AT1G07650.1	Leucine-rich repeat transmembrane protein kinase
Gin24350	1.069	0.049	AT1G07650.2	Leucine-rich repeat transmembrane protein kinase
Gin24355	1.244	0	AT3G14840.2	Leucine-rich repeat transmembrane protein kinase
Gin24422	2.642	0.001	AT5G11180.1	ATGLR2.6	GLR2.6
Gin24426	2.957	0	No hits found
Gin24475	2.644	0	AT4G21700.1	Protein of unknown function (DUF2921)
Gin24479	1.313	0.002	AT1G23220.1	Dynein light chain type 1 family protein
Gin24533	1.148	0	AT2G46150.1	Late embryogenesis abundant (LEA) hydroxyproline-rich glycoprotein family
Gin24542	3.705	0	AT4G24100.1	Protein kinase superfamily protein
Gin24583	1.121	0	AT5G25820.1	Exostosin family protein
Gin24604	3.434	0	AT1G21270.1	WAK2	wall-associated kinase 2
Gin24607	1.352	0	AT1G66910.1	Protein kinase superfamily protein
Gin24610	1.998	0	AT1G66920.2	Protein kinase superfamily protein
Gin24611	1.008	0.003	AT5G38260.1	Protein kinase superfamily protein
Gin24613	1.071	0.011	AT1G66910.1	Protein kinase superfamily protein
Gin24614	1.171	0	AT1G70250.1	receptor serine/threonine kinase
Gin24615	1.055	0	AT1G66910.1	Protein kinase superfamily protein
Gin24622	1.667	0	AT5G53120.6	SPDS3	spermidine synthase 3
Gin24638	2.546	0	No hits found
Gin24642	1.963	0	AT5G43350.1	ATPT1	PHT1
Gin24661	1.019	0	AT1G77000.2	SKP2B	RNI-like superfamily protein
Gin24662	1.153	0.002	No hits found
Gin24679	1.145	0.043	AT3G16520.3	UGT88A1	UDP-glucosyl transferase 88A1
Gin24680	2.346	0	AT3G16520.2	UGT88A1	UDP-glucosyl transferase 88A1
Gin24712	1.09	0.007	AT4G20040.1	Pectin lyase-like superfamily protein
Gin24727	1.751	0	No hits found
Gin24741	1.129	0	AT4G24290.2	MAC/Perforin domain-containing protein
Gin24753	2.062	0	AT4G31940.1	CYP82C4	cytochrome P450
Gin24785	1.073	0.001	AT3G47000.1	Glycosyl hydrolase family protein
Gin24805	1.478	0	No hits found
Gin24853	1.301	0.002	AT2G16600.2	ROC3	rotamase CYP 3
Gin24857	2.018	0	AT2G46330.1	AGP16	ATAGP16
Gin24861	1.154	0	AT3G06240.1	F-box family protein
Gin24920	1.943	0	AT1G68320.1	MYB62	AtMYB62
Gin24925	1.334	0.002	AT1G48780.1	unknown protein
Gin24930	3.703	0	AT1G73805.1	Calmodulin binding protein-like
Gin24932	2.857	0	AT1G70250.1	receptor serine/threonine kinase
Gin24933	4.058	0	AT5G38240.1	Protein kinase family protein
Gin24954	1.166	0	AT5G20190.1	Tetratricopeptide repeat (TPR)-like superfamily protein
Gin25002	1.075	0	AT1G15520.1	PDR12	ATPDR12
Gin25032	1.614	0	AT5G54370.1	Late embryogenesis abundant (LEA) protein-related
Gin25033	1.631	0	No hits found
Gin25045	1.202	0.007	AT4G27420.1	ABC-2 type transporter family protein
Gin25052	1.189	0	No hits found
Gin25071	5.556	0	AT2G02130.1	PDF2.3	LCR68
Gin25081	1.638	0	AT4G21700.1	Protein of unknown function (DUF2921)
Gin25104	1.042	0	AT5G26340.1	MSS1	STP13
Gin25136	1.558	0	AT4G05200.1	CRK25	cysteine-rich RLK (RECEPTOR-like protein kinase) 25
Gin25138	1.26	0	AT4G05200.1	CRK25	cysteine-rich RLK (RECEPTOR-like protein kinase) 25
Gin25170	1.08	0	AT5G23050.1	AAE17	acyl-activating enzyme 17
Gin25240	1.256	0	AT3G58000.1	VQ motif-containing protein
Gin25241	1.623	0	AT2G31945.1	unknown protein
Gin25254	1.123	0	AT2G34930.1	disease resistance family protein / LRR family protein
Gin25256	3.123	0	AT2G34930.1	disease resistance family protein / LRR family protein
Gin25307	1.019	0.046	No hits found
Gin25321	1.525	0	AT1G75750.2	GASA1	GAST1 protein homolog 1
Gin25350	2.954	0	No hits found
Gin25389	2.735	0	AT4G27590.1	Heavy metal transport/detoxification superfamily protein
Gin25435	1.179	0	AT5G33406.1	hAT dimerisation domain-containing protein / transposase-related
Gin25513	1.164	0.001	AT3G63140.1	CSP41A	chloroplast stem-loop binding protein of 41 kDa
Gin25514	1.265	0.029	No hits found
Gin25531	1.469	0	AT5G64980.1	unknown protein
Gin25653	1.268	0	AT4G27290.1	S-locus lectin protein kinase family protein
Gin25654	1.702	0	AT4G27290.1	S-locus lectin protein kinase family protein
Gin25660	1.669	0.002	AT4G27290.1	S-locus lectin protein kinase family protein
Gin25671	1.138	0	AT4G27270.1	Quinone reductase family protein
Gin25677	1.427	0	AT1G65790.1	ARK1	RK1
Gin25678	1.049	0	AT4G27290.1	S-locus lectin protein kinase family protein
Gin25680	1.168	0	AT4G27290.1	S-locus lectin protein kinase family protein
Gin25682	2.487	0	AT4G27290.1	S-locus lectin protein kinase family protein
Gin25683	1.46	0	AT1G65790.1	ARK1	RK1
Gin25691	1.329	0	AT4G27290.1	S-locus lectin protein kinase family protein
Gin25787	1.342	0	ATCG00730.1	PETD	photosynthetic electron transfer D
Gin25795	1.23	0	ATCG00730.1	PETD	photosynthetic electron transfer D
Gin25853	5.488	0	AT1G78380.1	ATGSTU19	GST8
Gin25864	1.07	0.022	AT2G01050.1	zinc ion binding
Gin25880	1.239	0	No hits found
Gin25894	1.064	0	No hits found
Gin25981	1.42	0	AT3G46280.1	protein kinase-related
Gin25989	1.736	0	No hits found
Gin26002	1.237	0	AT2G01410.1	NHL domain-containing protein
Gin26007	1.198	0	AT4G32350.1	Regulator of Vps4 activity in the MVB pathway protein
Gin26016	1.556	0	AT3G13080.1	ATMRP3	MRP3
Gin26019	1.194	0	AT5G25120.1	CYP71B11	ytochrome p450
Gin26020	1.021	0	AT3G48280.1	CYP71A25	cytochrome P450
Gin26021	1.03	0.023	AT3G48310.1	CYP71A22	cytochrome P450
Gin26072	1.079	0	AT1G55850.1	ATCSLE1	CSLE1
Gin26077	2.81	0	AT1G55840.2	Sec14p-like phosphatidylinositol transfer family protein
Gin26095	1.411	0	AT1G72830.2	HAP2C	ATHAP2C
Gin26097	1.183	0	AT3G53490.1	unknown protein
Gin26176	1.191	0	AT4G32090.1	Beta-1
Gin26217	1.122	0.012	AT5G06860.1	PGIP1	ATPGIP1
Gin26218	1.183	0	AT5G06870.1	PGIP2	ATPGIP2
Gin26220	1.455	0.001	AT5G06870.1	PGIP2	ATPGIP2
Gin26223	1.303	0	AT2G23260.1	UGT84B1	UDP-glucosyl transferase 84B1
Gin26252	1.071	0.038	No hits found
Gin26310	1.274	0	AT5G26010.1	Protein phosphatase 2C family protein
Gin26352	2.288	0	AT2G23460.1	XLG1	ATXLG1
Gin26374	1.005	0	AT3G58060.1	Cation efflux family protein
Gin26535	1.072	0	AT4G40080.1	ENTH/ANTH/VHS superfamily protein
Gin26590	1.062	0	AT1G18720.1	Protein of unknown function (DUF962)
Gin26591	1.114	0	AT1G69490.1	NAP	ANAC029
Gin26600	1.048	0	AT1G14000.1	VIK	VH1-interacting kinase
Gin26614	1.487	0	AT1G69380.1	Protein of unknown function (DUF155)
Gin26630	1.018	0	AT2G03440.1	NRP1	ATNRP1
Gin26664	4.888	0	AT3G08940.2	LHCB4.2	light harvesting complex photosystem II
Gin26715	1.084	0	AT3G04070.2	anac047	NAC047
Gin26775	1.036	0	AT2G45400.1	BEN1	NAD(P)-binding Rossmann-fold superfamily protein
Gin26777	1.131	0	AT2G45400.1	BEN1	NAD(P)-binding Rossmann-fold superfamily protein
Gin26785	1.348	0	AT5G51600.1	PLE	ATMAP65-3
Gin26829	3.161	0	AT3G19660.1	unknown protein
Gin26935	1.416	0	AT1G61190.1	LRR and NB-ARC domains-containing disease resistance protein
Gin26937	2.236	0	AT1G12280.1	LRR and NB-ARC domains-containing disease resistance protein
Gin26948	1.03	0	AT1G15420.1	CONTAINS InterPro DOMAIN/s: Small-subunit processome
Gin26968	1.012	0	AT1G52565.1	unknown protein
Gin27021	1.868	0	AT4G25000.1	ATAMY1	AMY1
Gin27041	1.257	0	AT3G63470.1	scpl40	serine carboxypeptidase-like 40
Gin27048	2.407	0	AT5G66850.1	MAPKKK5	mitogen-activated protein kinase kinase kinase 5
Gin27049	1.702	0.01	No hits found
Gin27062	3.068	0	AT4G21410.1	CRK29	cysteine-rich RLK (RECEPTOR-like protein kinase) 29
Gin27144	1.981	0	AT1G06135.1	unknown protein
Gin27146	1.224	0	AT4G24010.1	ATCSLG1	CSLG1
Gin27210	1.355	0	No hits found
Gin27249	3.033	0	AT2G18950.1	HPT1	TPT1
Gin27351	1.331	0	AT1G56170.2	HAP5B	ATHAP5B
Gin27352	1.13	0	AT1G56170.2	HAP5B	ATHAP5B
Gin27353	1.017	0	AT1G20140.1	ASK4	SK4
Gin27354	1.23	0	No hits found
Gin27381	1.017	0.001	AT1G16310.1	Cation efflux family protein
Gin27431	1.595	0	AT1G11720.2	SS3	starch synthase 3
Gin27483	1.145	0.023	AT3G18010.1	WOX1	WUSCHEL related homeobox 1
Gin27490	1.221	0.014	AT3G17980.1	Calcium-dependent lipid-binding (CaLB domain) family protein
Gin27506	1.308	0	AT1G10170.1	ATNFXL1	NFXL1
Gin27514	1.063	0	AT1G68130.1	AtIDD14	IDD14
Gin27547	1.277	0	AT4G33530.1	KUP5	K+ uptake permease 5
Gin27571	2.006	0	No hits found
Gin27584	1.006	0.021	AT5G53130.1	CNGC1	ATCNGC1
Gin27602	1.567	0	AT2G21400.1	SRS3	SHI-related sequence3
Gin27680	2.099	0	AT2G18950.1	HPT1	TPT1
Gin27685	1.105	0	AT5G16120.1	alpha/beta-Hydrolases superfamily protein
Gin27697	1.553	0	AT5G38510.2	Rhomboid-related intramembrane serine protease family protein
Gin27731	1.759	0	No hits found
Gin27758	2.075	0	AT5G01150.1	Protein of unknown function (DUF674)
Gin27759	4.748	0	AT5G01150.1	Protein of unknown function (DUF674)
Gin27761	2.438	0	AT5G01040.1	LAC8	laccase 8
Gin27777	1.247	0	No hits found
Gin27803	1.19	0	No hits found
Gin27805	1.075	0	AT5G28680.1	ANX2	Malectin/receptor-like protein kinase family protein
Gin27814	1.629	0	No hits found
Gin27815	1.697	0	AT3G51550.1	FER	Malectin/receptor-like protein kinase family protein
Gin27816	1.485	0	AT3G51550.1	FER	Malectin/receptor-like protein kinase family protein
Gin27817	1.726	0	AT5G39000.1	Malectin/receptor-like protein kinase family protein
Gin27831	2.537	0	AT3G02150.1	PTF1	TCP13
Gin27833	1.008	0	AT5G39090.1	HXXXD-type acyl-transferase family protein
Gin27913	1.657	0	AT5G19855.1	Chaperonin-like RbcX protein
Gin27922	1.38	0	AT4G37300.1	MEE59	maternal effect embryo arrest 59
Gin27989	2.006	0	AT4G14096.1	F-box/RNI-like superfamily protein
Gin28001	2.453	0	AT1G28100.2	unknown protein
Gin28022	1.198	0	AT1G53420.1	Leucine-rich repeat transmembrane protein kinase
Gin28108	1.774	0	AT1G01490.2	Heavy metal transport/detoxification superfamily protein
Gin28139	1.066	0	AT4G17580.1	Bax inhibitor-1 family protein
Gin28141	1.061	0	AT5G48370.1	Thioesterase/thiol ester dehydrase-isomerase superfamily protein
Gin28142	2.139	0	AT1G30810.2	Transcription factor jumonji (jmj) family protein / zinc finger (C5HC2 type) family protein
Gin28147	3.522	0	AT4G21410.1	CRK29	cysteine-rich RLK (RECEPTOR-like protein kinase) 29
Gin28160	1.142	0	AT3G25510.1	disease resistance protein (TIR-NBS-LRR class)
Gin28194	2.022	0	AT5G11580.1	Regulator of chromosome condensation (RCC1) family protein
Gin28195	1.714	0	AT5G11580.1	Regulator of chromosome condensation (RCC1) family protein
Gin28196	1.652	0	AT5G11580.1	Regulator of chromosome condensation (RCC1) family protein
Gin28244	1.212	0.03	AT3G12110.1	ACT11	actin-11
Gin28281	1.415	0	AT2G47485.1	unknown protein
Gin28288	1.499	0	AT5G38200.1	Class I glutamine amidotransferase-like superfamily protein
Gin28335	1.019	0	AT3G58060.1	Cation efflux family protein
Gin28352	1.49	0	AT1G75690.1	DnaJ/Hsp40 cysteine-rich domain superfamily protein
Gin28369	1.091	0	AT1G27940.1	PGP13	P-glycoprotein 13
Gin28410	1.582	0	AT2G41475.1	Embryo-specific protein 3
Gin28419	1.645	0	AT4G31500.1	CYP83B1	SUR2
Gin28459	2.798	0	AT5G02180.1	Transmembrane amino acid transporter family protein
Gin28469	2.334	0	AT3G02530.1	TCP-1/cpn60 chaperonin family protein
Gin28470	2.34	0	AT5G47690.1	binding
Gin28471	2.288	0	AT2G27460.1	sec23/sec24 transport family protein
Gin28476	1.423	0	No hits found
Gin28481	1.288	0	AT2G18950.1	HPT1	TPT1
Gin28499	2.184	0	AT5G56040.2	Leucine-rich receptor-like protein kinase family protein
Gin28521	2.5	0	AT4G01070.1	GT72B1	UGT72B1
Gin28559	2.683	0.009	AT4G10720.1	Ankyrin repeat family protein
Gin28578	2.932	0	AT1G68620.1	alpha/beta-Hydrolases superfamily protein
Gin28583	1.566	0	AT2G32910.1	DCD (Development and Cell Death) domain protein
Gin28606	1.325	0	No hits found
Gin28647	1.639	0	AT3G55800.1	SBPASE	sedoheptulose-bisphosphatase
Gin28655	1.6	0	AT2G39980.1	HXXXD-type acyl-transferase family protein
Gin28674	1.707	0	AT2G25735.1	unknown protein
Gin28678	1.459	0	AT5G25610.1	RD22	ATRD22
Gin28707	1.549	0	AT1G67280.1	Glyoxalase/Bleomycin resistance protein/Dioxygenase superfamily protein
Gin28717	1.265	0.01	No hits found
Gin28729	1.918	0	AT2G32300.1	UCC1	uclacyanin 1
Gin28745	1.415	0	AT2G24130.1	Leucine-rich receptor-like protein kinase family protein
Gin28764	1.124	0	AT4G30810.1	scpl29	serine carboxypeptidase-like 29
Gin28770	1.177	0.003	AT3G42170.1	BED zinc finger
Gin28781	1.773	0	AT3G23360.1	Protein phosphatase 2C family protein
Gin28842	1.447	0	AT1G52820.1	2-oxoglutarate (2OG) and Fe(II)-dependent oxygenase superfamily protein
Gin28851	1.659	0	No hits found
Gin28852	1.152	0	AT3G56970.1	BHLH038	ORG2
Gin28882	2.283	0	AT2G41180.1	VQ motif-containing protein
Gin28975	2.364	0	AT1G73080.1	PEPR1	ATPEPR1
Gin28978	1.189	0	AT1G73080.1	PEPR1	ATPEPR1
Gin29040	1.82	0	No hits found
Gin29052	1.305	0	AT2G05940.1	Protein kinase superfamily protein
Gin29062	1.581	0	AT4G35740.1	RecQl3	ATRECQ3
Gin29092	1.29	0	AT2G47140.1	NAD(P)-binding Rossmann-fold superfamily protein
Gin29095	1.156	0	AT3G55610.1	P5CS2	delta 1-pyrroline-5-carboxylate synthase 2
Gin29096	1.155	0	AT2G39800.4	P5CS1	delta1-pyrroline-5-carboxylate synthase 1
Gin29128	1.405	0	AT4G18170.1	WRKY28	ATWRKY28
Gin29134	1.267	0	AT5G61820.1	FUNCTIONS IN: molecular_function unknown
Gin29151	2.045	0	AT1G30760.1	FAD-binding Berberine family protein
Gin29152	1.342	0	AT5G44400.1	FAD-binding Berberine family protein
Gin29158	2.137	0	AT2G34830.1	WRKY35	MEE24
Gin29160	1.263	0	AT1G07090.1	LSH6	Protein of unknown function (DUF640)
Gin29164	2.173	0	AT1G68150.1	WRKY9	ATWRKY9
Gin29201	1.29	0	No hits found
Gin29208	1.827	0	No hits found
Gin29213	1.113	0.039	No hits found
Gin29263	2.765	0	AT5G46050.1	ATPTR3	PTR3
Gin29300	1.293	0.001	AT4G18550.1	alpha/beta-Hydrolases superfamily protein
Gin29309	2.347	0	AT2G29120.1	ATGLR2.7	GLR2.7
Gin29331	1.611	0	AT5G06900.1	CYP93D1	cytochrome P450
Gin29350	1.496	0.028	No hits found
Gin29362	1.926	0	AT3G14870.2	Plant protein of unknown function (DUF641)
Gin29366	1.138	0	AT1G73080.1	PEPR1	ATPEPR1
Gin29375	1.236	0.01	AT2G38600.1	HAD superfamily
Gin29422	1.491	0	AT5G38510.2	Rhomboid-related intramembrane serine protease family protein
Gin29463	1.012	0	AT3G14470.1	NB-ARC domain-containing disease resistance protein
Gin29474	2.954	0	AT3G12320.1	unknown protein
Gin29482	1.224	0	AT3G14470.1	NB-ARC domain-containing disease resistance protein
Gin29498	1.581	0	AT5G62180.1	AtCXE20	CXE20
Gin29506	1.344	0	AT5G51920.1	Pyridoxal phosphate (PLP)-dependent transferases superfamily protein
Gin29516	1.841	0	AT5G51990.1	CBF4	DREB1D
Gin29520	2.194	0	AT5G51990.1	CBF4	DREB1D
Gin29539	2.963	0	AT4G26090.1	RPS2	NB-ARC domain-containing disease resistance protein
Gin29540	2.647	0	AT4G27220.1	NB-ARC domain-containing disease resistance protein
Gin29563	2.481	0	AT4G13090.1	XTH2	xyloglucan endotransglucosylase/hydrolase 2
Gin29571	1.177	0.004	AT4G26340.1	F-box/RNI-like/FBD-like domains-containing protein
Gin29573	1.062	0.001	AT5G56420.2	F-box/RNI-like/FBD-like domains-containing protein
Gin29667	1.14	0.006	AT1G15750.4	WSIP1	TPL
Gin29718	3.656	0	AT2G18950.1	HPT1	TPT1
Gin29719	3.376	0	AT2G18950.1	HPT1	TPT1
Gin29768	1.206	0	AT5G64620.1	C/VIF2	ATC/VIF2
Gin29801	1.125	0.034	AT1G18610.1	Galactose oxidase/kelch repeat superfamily protein
Gin29859	1.004	0	AT3G05690.1	UNE8	ATHAP2B
Gin29860	1.259	0	No hits found
Gin29861	1.14	0	AT3G11820.1	SYP121	AT-SYR1
Gin29906	1.732	0	AT5G45200.1	Disease resistance protein (TIR-NBS-LRR class) family
Gin29915	1.803	0	AT4G22140.1	EBS	PHD finger family protein / bromo-adjacent homology (BAH) domain-containing protein
Gin29941	1.075	0.047	AT1G65550.1	Xanthine/uracil permease family protein
Gin29971	1.038	0	AT4G24220.1	VEP1	AWI31
Gin29992	1.335	0	AT1G15520.1	PDR12	ATPDR12
Gin29993	2.36	0	AT1G15520.1	PDR12	ATPDR12
Gin30011	2.479	0	No hits found
Gin30021	1.697	0	No hits found
Gin30025	1.251	0.001	AT5G35810.1	Ankyrin repeat family protein
Gin30037	1.562	0	AT4G30110.1	HMA2	ATHMA2
Gin30091	1.165	0.001	AT3G57270.1	BG1	beta-1
Gin30109	1.554	0	AT3G14470.1	NB-ARC domain-containing disease resistance protein
Gin30151	1.196	0	AT3G03420.1	Ku70-binding family protein
Gin30152	1.23	0	No hits found
Gin30153	1.008	0	No hits found
Gin30166	1.193	0.026	AT5G14370.1	CCT motif family protein
Gin30246	1.456	0	No hits found
Gin30256	1.6	0	AT1G03910.1	EXPRESSED IN: 25 plant structures
Gin30262	3.547	0	AT1G64260.1	MuDR family transposase
Gin30287	1.533	0	AT4G21410.1	CRK29	cysteine-rich RLK (RECEPTOR-like protein kinase) 29
Gin30288	2.228	0	AT4G21400.1	CRK28	cysteine-rich RLK (RECEPTOR-like protein kinase) 28
Gin30295	3.018	0	AT4G01200.1	Calcium-dependent lipid-binding (CaLB domain) family protein
Gin30327	2.187	0	AT4G27590.1	Heavy metal transport/detoxification superfamily protein
Gin30341	1.534	0	AT2G23910.1	NAD(P)-binding Rossmann-fold superfamily protein
Gin30355	1.931	0	No hits found
Gin30399	1.742	0	AT5G20050.1	Protein kinase superfamily protein
Gin30413	2.172	0	AT5G20140.2	SOUL heme-binding family protein
Gin30414	2.925	0	AT5G20140.2	SOUL heme-binding family protein
Gin30536	1.386	0	AT1G75390.1	AtbZIP44	bZIP44
Gin30539	2.854	0	AT4G31940.1	CYP82C4	cytochrome P450
Gin30545	1.114	0	AT5G66460.1	MAN7	AtMAN7
Gin30589	1.337	0.001	AT1G72190.1	D-isomer specific 2-hydroxyacid dehydrogenase family protein
Gin30681	1.102	0.001	AT3G52440.1	Dof-type zinc finger DNA-binding family protein
Gin30720	2.349	0	No hits found
Gin30743	4.383	0	AT4G27190.1	NB-ARC domain-containing disease resistance protein
Gin30768	1.25	0	AT3G11210.1	SGNH hydrolase-type esterase superfamily protein
Gin30812	1.861	0	AT1G78440.1	ATGA2OX1	GA2OX1
Gin30813	1.166	0	AT1G30040.2	ATGA2OX2	GA2OX2
Gin30841	1.5	0	AT3G16030.1	CES101	lectin protein kinase family protein
Gin30845	1.579	0	No hits found
Gin30868	2.379	0	AT1G45616.1	AtRLP6	RLP6
Gin30950	1.393	0	No hits found
Gin30967	1.103	0.013	AT5G38280.1	PR5K	PR5-like receptor kinase
Gin31004	1.849	0	AT1G28360.1	ERF12	ATERF12
Gin31017	2.16	0	No hits found
Gin31035	1.834	0.034	No hits found
Gin31056	2.063	0	AT2G23460.1	XLG1	ATXLG1
Gin31057	1.733	0	AT4G34390.1	XLG2	extra-large GTP-binding protein 2
Gin31076	2.03	0	AT2G15900.1	Phox-associated domain
Gin31080	1.207	0	No hits found
Gin31134	1.309	0	AT5G65140.1	TPPJ	Haloacid dehalogenase-like hydrolase (HAD) superfamily protein
Gin31146	2.11	0	AT4G25960.1	PGP2	P-glycoprotein 2
Gin31167	1.156	0.045	No hits found
Gin31172	1.242	0	No hits found
Gin31266	3.282	0	No hits found
Gin31329	1.356	0	AT1G07650.1	Leucine-rich repeat transmembrane protein kinase
Gin31341	1.41	0.006	AT4G25000.1	ATAMY1	AMY1
Gin31395	1.311	0	AT2G21400.1	SRS3	SHI-related sequence3
Gin31434	1.053	0	AT1G34300.1	lectin protein kinase family protein
Gin31435	1.039	0.032	AT2G19130.1	S-locus lectin protein kinase family protein
Gin31437	1.02	0.025	AT2G30150.1	UDP-Glycosyltransferase superfamily protein
Gin31491	1.255	0.002	No hits found
Gin31492	1.369	0	No hits found
Gin31558	1.026	0.001	AT4G32090.1	Beta-1
Gin31568	5.061	0	No hits found
Gin31623	1.176	0	No hits found
Gin31674	1.865	0	No hits found
Gin31727	2.261	0	AT2G35980.1	YLS9	NHL10
Gin31728	2.097	0	No hits found
Gin31784	1.287	0	AT5G35810.1	Ankyrin repeat family protein
Gin31785	1.075	0	No hits found
Gin31794	1.282	0	AT4G30110.1	HMA2	ATHMA2
Gin31795	2.956	0	AT5G24080.1	Protein kinase superfamily protein
Gin31796	1.683	0	AT1G34300.1	lectin protein kinase family protein
Gin31818	1.193	0	AT2G03530.2	UPS2	ATUPS2
Gin31836	1.061	0	AT3G14460.1	LRR and NB-ARC domains-containing disease resistance protein
Gin31846	1.003	0.001	AT5G43390.1	Uncharacterised conserved protein UCP015417
Gin31848	1.367	0	AT5G13210.1	Uncharacterised conserved protein UCP015417
Gin31852	1.086	0	AT5G13210.1	Uncharacterised conserved protein UCP015417
Gin31900	2.059	0	AT4G31940.1	CYP82C4	cytochrome P450
Gin31901	2.206	0	AT4G31970.1	CYP82C2	cytochrome P450
Gin31960	1.492	0	AT2G44480.2	BGLU17	beta glucosidase 17
Gin31990	1.283	0	AT5G14940.1	Major facilitator superfamily protein
Gin32009	1.45	0	AT5G40010.1	AATP1	AAA-ATPase 1
Gin32010	2.006	0	AT5G40010.1	AATP1	AAA-ATPase 1
Gin32036	1.458	0.037	AT1G45616.1	AtRLP6	RLP6
Gin32040	1.72	0	AT5G01300.1	PEBP (phosphatidylethanolamine-binding protein) family protein
Gin32044	1.789	0	AT2G38290.1	ATAMT2	AMT2
Gin32054	1.684	0	AT5G06560.1	Protein of unknown function
Gin32106	1.626	0	AT4G31500.1	CYP83B1	SUR2
Gin32117	1.204	0	AT1G62960.1	ACS10	ACC synthase 10
Gin32213	1.241	0	AT5G02090.1	unknown protein
Gin32295	3.896	0	AT1G52343.1	unknown protein
Gin32303	1.05	0	AT3G30530.1	ATBZIP42	bZIP42
Gin32306	2.809	0	No hits found
Gin32314	3.469	0	AT2G34930.1	disease resistance family protein / LRR family protein
Gin32319	1.222	0	No hits found
Gin32320	1.155	0	No hits found
Gin32324	1.101	0.018	No hits found
Gin32327	4.24	0	AT2G34930.1	disease resistance family protein / LRR family protein
Gin32333	1.315	0	AT2G22010.2	RKP	related to KPC1
Gin32336	4.143	0	AT1G74190.1	AtRLP15	RLP15
Gin32346	1.34	0	No hits found
Gin32380	1.137	0	No hits found
Gin32462	1.556	0	AT1G13480.1	Protein of unknown function (DUF1262)
Gin32463	1.766	0	AT3G25590.1	unknown protein
Gin32477	3.549	0	AT2G27110.2	FRS3	FAR1-related sequence 3
Gin32503	2.427	0	AT4G31500.1	CYP83B1	SUR2
Gin32510	1.855	0	AT5G19690.1	STT3A	staurosporin and temperature sensitive 3-like A
Gin32527	1.815	0	AT1G13340.1	Regulator of Vps4 activity in the MVB pathway protein
Gin32556	1.48	0	AT2G37710.1	RLK	receptor lectin kinase
Gin32557	1.468	0	No hits found
Gin32558	3.803	0	AT2G37710.1	RLK	receptor lectin kinase
Gin32563	2.845	0	AT2G37730.1	Protein of unknown function (DUF604)
Gin32576	1.229	0	AT5G02090.1	unknown protein
Gin32596	2.442	0	AT1G13340.1	Regulator of Vps4 activity in the MVB pathway protein
Gin32611	1.983	0	AT2G18950.1	HPT1	TPT1
Gin32623	3.517	0	No hits found
Gin32625	1.257	0.006	AT3G50150.1	Plant protein of unknown function (DUF247)
Gin32635	2.796	0	AT3G50180.1	Plant protein of unknown function (DUF247)
Gin32686	2.062	0	AT5G48850.1	ATSDI1	Tetratricopeptide repeat (TPR)-like superfamily protein
Gin32694	1.344	0.002	No hits found
Gin32705	1.204	0	No hits found
Gin32724	3.716	0	AT1G64260.1	MuDR family transposase
Gin32730	2.285	0	AT1G44130.1	Eukaryotic aspartyl protease family protein
Gin32731	1.864	0	AT4G33490.2	Eukaryotic aspartyl protease family protein
Gin32769	1.059	0	AT5G15870.1	glycosyl hydrolase family 81 protein
Gin32784	2.704	0	AT4G27220.1	NB-ARC domain-containing disease resistance protein
Gin32816	1.827	0	AT1G79740.1	hAT transposon superfamily
Gin32821	2.962	0	No hits found
Gin32835	1.114	0	AT4G30340.1	ATDGK7	DGK7
Gin32865	1.058	0	No hits found
Gin32869	1.094	0.026	No hits found
Gin32876	2.933	0	No hits found
Gin32899	1.138	0.001	AT5G26010.1	Protein phosphatase 2C family protein
Gin32900	1.45	0	AT1G79630.2	Protein phosphatase 2C family protein
Gin32947	1.061	0	AT1G07010.1	Calcineurin-like metallo-phosphoesterase superfamily protein
Gin32952	3.03	0	AT5G58430.1	ATEXO70B1	EXO70B1
Gin32982	2.192	0	AT5G25610.1	RD22	ATRD22
Gin32984	2.587	0	AT4G27290.1	S-locus lectin protein kinase family protein
Gin32989	2.151	0	AT5G54510.1	GH3.6	DFL1
Gin33072	1.158	0.021	AT2G17860.1	Pathogenesis-related thaumatin superfamily protein
Gin33076	1.604	0	AT3G53150.1	UGT73D1	UDP-glucosyl transferase 73D1
Gin33098	3.159	0	AT1G64260.1	MuDR family transposase
Gin33115	2.398	0	AT5G40210.1	nodulin MtN21 /EamA-like transporter family protein
Gin33149	1.6	0	AT3G01810.3	FUNCTIONS IN: molecular_function unknown
Gin33192	1.013	0	AT3G12685.1	Acid phosphatase/vanadium-dependent haloperoxidase-related protein
Gin33239	1.275	0	No hits found
Gin33260	1.481	0.005	No hits found
Gin33281	2.205	0	AT1G68760.1	ATNUDT1	ATNUDX1
Gin33287	1.827	0	No hits found
Gin33324	2.358	0	AT4G35090.1	CAT2	catalase 2
Gin33325	2.625	0	AT4G35090.1	CAT2	catalase 2
Gin33326	2.02	0	AT4G35090.2	CAT2	catalase 2
Gin33327	1.629	0	AT1G76680.1	OPR1	ATOPR1
Gin33379	1.39	0	AT4G38220.2	Peptidase M20/M25/M40 family protein
Gin33394	1.182	0	AT5G44550.1	Uncharacterised protein family (UPF0497)
Gin33411	1.389	0	AT1G52820.1	2-oxoglutarate (2OG) and Fe(II)-dependent oxygenase superfamily protein
Gin33422	1.218	0.002	AT3G57270.1	BG1	beta-1
Gin33435	1.738	0	AT3G25510.1	disease resistance protein (TIR-NBS-LRR class)
Gin33486	1.332	0	AT5G25610.1	RD22	ATRD22
Gin33490	1.72	0	AT2G25735.1	unknown protein
Gin33515	1.849	0	AT3G63300.1	FKD1	FORKED 1
Gin33575	1.445	0	No hits found
Gin33582	1.504	0	AT1G13480.1	Protein of unknown function (DUF1262)
Gin33583	1.537	0	AT3G25590.1	unknown protein
Gin33606	1.174	0	AT5G56420.2	F-box/RNI-like/FBD-like domains-containing protein
Gin33618	1.635	0	AT1G11330.1	S-locus lectin protein kinase family protein
Gin33619	1.258	0	AT1G11300.1	protein serine/threonine kinases
Gin33621	1.568	0	AT1G11300.1	protein serine/threonine kinases
Gin33680	1.344	0.001	AT4G27220.1	NB-ARC domain-containing disease resistance protein
Gin33683	1.118	0.012	AT4G27220.1	NB-ARC domain-containing disease resistance protein
Gin33685	1.087	0.002	AT4G27220.1	NB-ARC domain-containing disease resistance protein
Gin33703	4.05	0	AT3G42170.1	BED zinc finger
Gin33743	2.904	0	AT1G52340.1	ABA2	SIS4
Gin33750	1.737	0	AT3G43810.1	CAM7	calmodulin 7
Gin33809	1.048	0	AT4G39235.1	unknown protein
Gin33834	1.115	0.029	No hits found
Gin33862	1.156	0	AT5G13930.1	CHS	TT4
Gin33883	3.875	0	AT1G78960.1	ATLUP2	LUP2
Gin33885	4.134	0	AT1G78950.1	Terpenoid cyclases family protein
Gin33907	3.702	0	AT3G09270.1	ATGSTU8	GSTU8
Gin33908	1.082	0	AT3G63340.1	Protein phosphatase 2C family protein
Gin33910	4.048	0	AT3G09270.1	ATGSTU8	GSTU8
Gin33952	2.889	0	AT1G66910.1	Protein kinase superfamily protein
Gin33953	4.64	0	AT1G66980.1	SNC4	suppressor of npr1-1 constitutive 4
Gin33954	3.636	0	AT1G66930.1	Protein kinase superfamily protein
Gin33972	1.127	0	No hits found
Gin33973	1.387	0	No hits found
Gin33974	1.126	0.019	No hits found
Gin33991	1.264	0	AT1G16130.1	WAKL2	wall associated kinase-like 2
Gin33997	1.346	0.002	No hits found
Gin34103	1.572	0	AT5G13200.1	GRAM domain family protein
Gin34174	1.471	0	No hits found
Gin34175	1.139	0	No hits found
Gin34183	1.614	0	No hits found
Gin34189	1.513	0	AT4G11530.1	CRK34	cysteine-rich RLK (RECEPTOR-like protein kinase) 34
Gin34205	1.412	0	AT3G60580.1	C2H2-like zinc finger protein
Gin34210	1.14	0	AT1G18860.1	WRKY61	ATWRKY61
Gin34239	1.662	0	AT1G66880.1	Protein kinase superfamily protein
Gin34242	1.534	0	AT5G38280.1	PR5K	PR5-like receptor kinase
Gin34268	2.868	0	AT1G66910.1	Protein kinase superfamily protein
Gin34275	2.86	0	AT2G37730.1	Protein of unknown function (DUF604)
Gin34278	1.072	0	AT4G02420.1	Concanavalin A-like lectin protein kinase family protein
Gin34279	4.515	0	AT2G37710.1	RLK	receptor lectin kinase
Gin34280	1.468	0	No hits found
Gin34283	1.216	0.002	AT2G37710.1	RLK	receptor lectin kinase
Gin34289	2.708	0	AT5G02170.1	Transmembrane amino acid transporter family protein
Gin34332	1.199	0	No hits found
Gin34365	1.127	0	AT1G22680.1	unknown protein
Gin34387	1.65	0	AT5G67580.2	TRB2	ATTRB2
Gin34388	2.244	0	No hits found
Gin34389	2.299	0	No hits found
Gin34391	2.275	0	AT2G27460.1	sec23/sec24 transport family protein
Gin34392	2.49	0.02	AT3G02530.1	TCP-1/cpn60 chaperonin family protein
Gin34416	1.61	0	AT1G67280.1	Glyoxalase/Bleomycin resistance protein/Dioxygenase superfamily protein
Gin34442	4.698	0	No hits found
Gin34449	1.155	0	AT4G37900.1	Protein of unknown function (duplicated DUF1399)
Gin34482	1.655	0	AT3G42860.1	zinc knuckle (CCHC-type) family protein
Gin34528	2.5	0	No hits found
Gin34533	1.052	0	AT2G34930.1	disease resistance family protein / LRR family protein
Gin34538	1.101	0	AT4G04220.1	AtRLP46	RLP46
Gin34550	1.981	0	AT4G23420.3	NAD(P)-binding Rossmann-fold superfamily protein
Gin34584	4.626	0	AT3G24255.1	RNA-directed DNA polymerase (reverse transcriptase)-related family protein
Gin34621	1.798	0	AT1G73110.1	P-loop containing nucleoside triphosphate hydrolases superfamily protein
Gin34633	1.256	0	AT5G23760.1	Copper transport protein family
Gin34637	1.186	0	AT5G23850.1	Arabidopsis thaliana protein of unknown function (DUF821)
Gin34657	2.383	0	AT5G54510.1	GH3.6	DFL1
Gin34658	2.222	0	AT4G27260.1	GH3.5	WES1
Gin34694	1.016	0	AT1G77000.2	SKP2B	RNI-like superfamily protein
Gin34722	1.263	0	AT1G58400.1	Disease resistance protein (CC-NBS-LRR class) family
Gin34723	1.025	0	AT3G07040.1	RPM1	RPS3
Gin34725	1.079	0	AT1G63750.2	Disease resistance protein (TIR-NBS-LRR class) family
Gin34726	1.046	0	AT5G36930.2	Disease resistance protein (TIR-NBS-LRR class) family
Gin34779	2.555	0	No hits found
Gin34810	1.152	0.006	No hits found
Gin34811	2.16	0	No hits found
Gin34852	1.279	0	No hits found
Gin34892	1.424	0	AT4G23420.3	NAD(P)-binding Rossmann-fold superfamily protein
Gin34905	1.361	0	AT1G43670.1	Inositol monophosphatase family protein
Gin34913	1.586	0	AT5G05800.2	unknown protein
Gin34950	2.639	0	AT1G70250.1	receptor serine/threonine kinase
Gin34952	2.163	0	No hits found
Gin34964	2.824	0	AT5G14230.1	CONTAINS InterPro DOMAIN/s: Ankyrin repeat-containing domain (InterPro:IPR020683)
Gin34976	1.842	0	AT5G17680.1	disease resistance protein (TIR-NBS-LRR class)
Gin34977	1.259	0	AT1G52950.1	Nucleic acid-binding
Gin34985	1.583	0	AT5G46470.1	RPS6	disease resistance protein (TIR-NBS-LRR class) family
Gin34986	3.36	0	AT5G17680.1	disease resistance protein (TIR-NBS-LRR class)
Gin35004	1.115	0.001	AT4G11470.1	CRK31	cysteine-rich RLK (RECEPTOR-like protein kinase) 31
Gin35009	2.739	0	AT4G05200.1	CRK25	cysteine-rich RLK (RECEPTOR-like protein kinase) 25
Gin35015	1.577	0.001	AT4G11470.1	CRK31	cysteine-rich RLK (RECEPTOR-like protein kinase) 31
Gin35019	1.791	0	AT4G21410.1	CRK29	cysteine-rich RLK (RECEPTOR-like protein kinase) 29
Gin35021	2.67	0	AT4G23160.1	CRK8	cysteine-rich RLK (RECEPTOR-like protein kinase) 8
Gin35023	2.416	0	AT4G21410.1	CRK29	cysteine-rich RLK (RECEPTOR-like protein kinase) 29
Gin35024	1.438	0	AT4G23170.1	EP1	CRK9
Gin35155	1.848	0	No hits found
Gin35166	4.744	0	AT5G56120.1	unknown protein
Gin35179	1.042	0	No hits found
Gin35209	1.256	0	AT1G13340.1	Regulator of Vps4 activity in the MVB pathway protein
Gin35253	2.09	0	AT5G58170.1	SVL5	SHV3-like 5
Gin35270	1.654	0	No hits found
Gin35271	1.554	0	AT4G19810.1	Glycosyl hydrolase family protein with chitinase insertion domain
Gin35349	1.342	0	AT4G28706.1	pfkB-like carbohydrate kinase family protein
Gin35355	1.625	0	No hits found
Gin35380	1.222	0	No hits found
Gin35381	1.708	0	No hits found
Gin35382	2.51	0.026	No hits found
Gin35404	1.524	0	AT3G14470.1	NB-ARC domain-containing disease resistance protein
Gin35405	1.431	0	AT2G35040.1	AICARFT/IMPCHase bienzyme family protein
Gin35413	3.865	0	AT3G12320.1	unknown protein
Gin35426	2.285	0	AT3G26590.1	MATE efflux family protein
Gin35427	1.938	0	AT3G26590.1	MATE efflux family protein
Gin35433	2.367	0	No hits found
Gin35437	1.139	0	AT5G13930.1	CHS	TT4
Gin35467	2.704	0	No hits found
Gin35468	2.488	0	AT4G25960.1	PGP2	P-glycoprotein 2
Gin35514	1.471	0	AT1G11330.2	S-locus lectin protein kinase family protein
Gin35568	1.066	0	AT2G18950.1	HPT1	TPT1
Gin35570	2.875	0	AT4G11170.1	Disease resistance protein (TIR-NBS-LRR class) family
Gin35587	2.48	0	AT4G09460.1	AtMYB6	MYB6
Gin35588	3.427	0	No hits found
Gin35592	1.019	0	AT1G66480.1	plastid movement impaired 2
Gin35609	1.871	0	AT1G26630.1	FBR12	ATELF5A-2
Gin35623	3.922	0	AT2G29110.1	ATGLR2.8	GLR2.8
Gin35641	1.363	0	No hits found
Gin35653	1.199	0	No hits found
Gin35697	3.627	0	AT3G25530.1	GHBDH	ATGHBDH
Gin35719	1.231	0	AT5G13210.1		Uncharacterised conserved protein UCP015417
Gin35725	1.222	0	AT5G13210.1		Uncharacterised conserved protein UCP015417
Gin35761	1.401	0	AT1G27940.1	PGP13	P-glycoprotein 13
Gin35762	1.576	0	AT1G27940.1	PGP13	P-glycoprotein 13
Gin35827	1.971	0	AT1G19630.1	CYP722A1	cytochrome P450
Gin35828	2.229	0	AT5G45340.2	CYP707A3	cytochrome P450
Gin35843	1.198	0.027	No hits found
Gin35885	1.275	0.025	AT1G55790.1		Domain of unknown function (DUF2431)
Gin35934	1.044	0	No hits found
Gin35969	1.082	0	AT2G06510.2	ATRPA1A	RPA1A
Gin35989	1.494	0.003	AT2G19230.1		Leucine-rich repeat transmembrane protein kinase protein
Gin36015	1.045	0	AT4G09680.1	CTC1	ATCTC1
Gin36019	1.469	0	No hits found
Gin36024	1.572	0	AT5G18360.1		Disease resistance protein (TIR-NBS-LRR class) family
Gin36092	1.929	0	AT5G54370.1		Late embryogenesis abundant (LEA) protein-related
Gin36095	3.257	0	AT5G54380.1	THE1	protein kinase family protein
Gin36218	1.037	0.017	AT3G47990.1	SIS3	SUGAR-INSENSITIVE 3
Gin36255	5.446	0.001	No hits found
Gin36258	5.441	0.001	No hits found
Gin36260	3.985	0	No hits found
Gin36261	5.446	0.001	No hits found
Gin36266	3.255	0	No hits found
Gin36267	5.438	0.001	No hits found
Gin36321	1.261	0	No hits found
Gin36348	1.435	0	AT1G16670.1		Protein kinase superfamily protein
Gin36358	1.732	0	AT3G42170.1		BED zinc finger
Gin36388	1.953	0	AT2G24130.1		Leucine-rich receptor-like protein kinase family protein
Gin36389	1.713	0	AT5G57830.1		Protein of unknown function
Gin36401	1.134	0	AT4G18910.1	NIP1
Gin36421	1.617	0	AT5G17680.1		disease resistance protein (TIR-NBS-LRR class)
Gin36422	2.071	0	No hits found
Gin36427	1.924	0	AT5G17680.1		disease resistance protein (TIR-NBS-LRR class)
Gin36452	1.043	0	AT2G18900.1		Transducin/WD40 repeat-like superfamily protein
Gin36490	2.767	0	No hits found
Gin36493	3.216	0	AT1G72240.1	unknown protein
Gin36549	5.392	0	AT5G14200.1	ATIMD1	IMD1
Gin36608	2.538	0	AT4G27220.1		NB-ARC domain-containing disease resistance protein
Gin36609	1.203	0.001	AT5G38710.1		Methylenetetrahydrofolate reductase family protein
Gin36626	2.07	0	AT5G36930.2		Disease resistance protein (TIR-NBS-LRR class) family
Gin36656	2.879	0	No hits found
Gin36657	6.233	0	No hits found
Gin36659	1.369	0	AT2G26450.1		Plant invertase/pectin methylesterase inhibitor superfamily
Gin36707	2.746	0	No hits found
Gin36708	3.609	0	AT4G27190.1		NB-ARC domain-containing disease resistance protein
Gin36709	2.604	0	AT1G04560.1		AWPM-19-like family protein
Gin36750	1.656	0.002	No hits found
Gin36761	2.208	0	No hits found
Gin36785	1.405	0	AT1G80300.1	NTT1	ATNTT1
Gin36803	1.496	0.001	No hits found
Gin36914	1.826	0	AT5G36930.2		Disease resistance protein (TIR-NBS-LRR class) family
Gin36969	1.994	0	AT5G03170.1	FLA11	ATFLA11
Gin36983	1.082	0.019	AT1G45616.1	AtRLP6	RLP6
Gin37010	1.199	0	AT3G09390.1	MT2A	ATMT-K
Gin37015	1.632	0	AT5G25130.1	CYP71B12	cytochrome P450
Gin37035	2	0	AT5G20140.1		SOUL heme-binding family protein
Gin37103	4.226	0	AT5G27100.1	ATGLR2.1	GLR2.1
Gin37122	1.131	0.005	No hits found
Gin37124	1.738	0	No hits found
Gin37215	1.04	0	AT5G40690.1		CONTAINS InterPro DOMAIN/s: EF-Hand 1
Gin37260	2.546	0	AT1G35710.1		Protein kinase family protein with leucine-rich repeat domain
Gin37269	2.334	0	AT2G38150.1		alpha 1
Gin37316	4.552	0	AT4G27190.1		NB-ARC domain-containing disease resistance protein
Gin37317	4.634	0	AT4G26090.1	RPS2	NB-ARC domain-containing disease resistance protein
Gin37347	2.709	0	No hits found
Gin37348	2.049	0	AT2G30060.1		Pleckstrin homology (PH) domain superfamily protein
Gin37401	1.147	0	AT1G49730.2		Protein kinase superfamily protein
Gin37402	2.015	0	AT4G20820.1		FAD-binding Berberine family protein
Gin37420	1.044	0	AT3G20540.1	POLGAMMA1	polymerase gamma 1
Gin37444	1.615	0	AT1G03910.1		EXPRESSED IN: 25 plant structures
Gin37451	1.736	0	AT2G22410.1	SLO1	SLOW GROWTH 1
Gin37452	1.447	0	AT2G22410.1	SLO1	SLOW GROWTH 1
Gin37454	2.496	0	AT1G58170.1		Disease resistance-responsive (dirigent-like protein) family protein
Gin37470	3.528	0	No hits found
Gin37471	5.935	0	No hits found
Gin37527	1.242	0	No hits found
Gin37537	2.93	0	No hits found
Gin37543	2.2	0	No hits found
Gin37546	1.203	0	AT3G17700.1	CNBT1	CNGC20
Gin37547	1.604	0	AT3G17690.1	ATCNGC19	CNGC19
Gin37556	1.323	0	AT3G17700.1	CNBT1	CNGC20
Gin37559	1.492	0	AT3G17700.1	CNBT1	CNGC20
Gin37662	4.588	0	No hits found
Gin37703	1.317	0	No hits found
Gin37731	1	0	AT5G16850.1	ATTERT	TERT
Gin37734	1.429	0.01	AT5G16850.1	ATTERT	TERT
Gin37735	1.007	0	AT5G16850.1	ATTERT	TERT
Gin37749	2.232	0	AT5G58590.1	RANBP1	RAN binding protein 1
Gin37750	2.82	0	AT1G07140.1	SIRANBP	Pleckstrin homology (PH) domain superfamily protein
Gin37762	1.968	0	AT1G01390.1		UDP-Glycosyltransferase superfamily protein
Gin37765	1.355	0	AT4G04770.1	ATABC1	LAF6
Gin37768	1.01	0	AT2G34930.1		disease resistance family protein / LRR family protein
Gin37777	1.307	0	No hits found
Gin37792	2.507	0	AT1G52950.1		Nucleic acid-binding
Gin37850	1.424	0	No hits found
Gin37884	2.861	0	AT2G18950.1	HPT1	TPT1
Gin37893	1.323	0.019	No hits found
Gin37901	1.826	0.002	AT4G23180.1	CRK10	RLK4
Gin37902	1.061	0.003	AT4G11470.1	CRK31	cysteine-rich RLK (RECEPTOR-like protein kinase) 31
Gin37912	2.118	0	AT5G58170.1	SVL5	SHV3-like 5
Gin37931	1.354	0.014	AT1G20180.1		Protein of unknown function (DUF677)
Gin37973	2.021	0.001	AT4G31980.1		unknown protein
Gin37985	3.182	0	AT5G22540.1		Plant protein of unknown function (DUF247)
Gin37997	4.591	0	No hits found
Gin38001	1.326	0	AT1G46264.1	AT-HSFB4	HSFB4
Gin38040	2.748	0	No hits found
Gin38044	1.44	0	AT4G05460.1		RNI-like superfamily protein
Gin38072	1.522	0	AT1G15520.1	PDR12	ATPDR12
Gin38119	1.246	0	AT2G34930.1		disease resistance family protein / LRR family protein
Gin38120	2.089	0	AT2G34930.1		disease resistance family protein / LRR family protein
Gin38122	3.753	0	AT1G61180.2		LRR and NB-ARC domains-containing disease resistance protein
Gin38128	3.246	0	AT4G27190.1		NB-ARC domain-containing disease resistance protein
Gin38142	1.413	0	No hits found
Gin38171	2.992	0	AT2G19800.1	MIOX2	myo-inositol oxygenase 2
Gin38172	2.37	0	AT3G22200.1	POP2	GABA-T
Gin38235	3.311	0	AT5G01040.1	LAC8	laccase 8
Gin38276	2.385	0	No hits found
Gin38277	2.642	0	No hits found
Gin38281	1.894	0	No hits found
Gin38282	3.665	0	No hits found
Gin38285	1.141	0	AT2G26450.1		Plant invertase/pectin methylesterase inhibitor superfamily
Gin38323	1.567	0	No hits found
Gin38349	1.227	0	AT2G01410.1		NHL domain-containing protein
Gin38358	1.031	0.005	No hits found
Gin38361	4.87	0	AT1G68630.1		PLAC8 family protein
Gin38386	4.014	0	No hits found
Gin38426	1.062	0.019	AT1G64860.2	SIGA	sigma factor A
Gin38429	2.108	0	AT1G68760.1	ATNUDT1	ATNUDX1
Gin38456	1.71	0	AT5G13200.1		GRAM domain family protein
Gin38463	1.465	0	AT2G36530.1	LOS2	ENO2
Gin38535	2.008	0	AT5G53870.1	ENODL1	AtENODL1
Gin38544	1.197	0.001	AT1G31130.1		unknown protein
Gin38553	1.518	0	AT1G12280.1		LRR and NB-ARC domains-containing disease resistance protein
Gin38554	1.326	0	AT1G61300.1		LRR and NB-ARC domains-containing disease resistance protein
Gin38569	1.153	0.027	No hits found
Gin38572	1.607	0	AT4G19810.1		Glycosyl hydrolase family protein with chitinase insertion domain
Gin38576	1.072	0	AT4G31940.1	CYP82C4	cytochrome P450
Gin38577	2.278	0	No hits found
Gin38578	1.874	0	AT4G25960.1	PGP2	P-glycoprotein 2
Gin38587	1.706	0	AT5G64830.1		programmed cell death 2 C-terminal domain-containing protein
Gin38588	4.091	0	No hits found
Gin38592	3.521	0	AT2G18950.1	HPT1	TPT1
Gin38607	1.504	0	AT5G17680.1		disease resistance protein (TIR-NBS-LRR class)
Gin38615	1.578	0	AT2G47485.1		unknown protein
Gin38698	1.025	0	AT2G46680.1	ATHB-7	ATHB7
Gin38819	2.165	0	No hits found
Gin38820	1.027	0	AT4G29070.2		Phospholipase A2 family protein
Gin38821	1.773	0	No hits found
Gin38882	1.577	0	AT2G01050.1		zinc ion binding
Gin38958	2.045	0	No hits found
Gin39068	1.73	0	AT5G45200.1		Disease resistance protein (TIR-NBS-LRR class) family
Gin39166	3.374	0	AT5G17680.1		disease resistance protein (TIR-NBS-LRR class)
Gin39167	1.331	0	AT2G17050.1		disease resistance protein (TIR-NBS-LRR class)
Gin39168	1.171	0	AT5G45230.1		Disease resistance protein (TIR-NBS-LRR class) family
Gin39170	2.07	0	No hits found
Gin39226	1.899	0	AT4G24090.1	unknown protein
Gin39237	2.458	0	No hits found
Gin39239	3.867	0	AT4G27190.1		NB-ARC domain-containing disease resistance protein
Gin39339	10.081	0	AT2G45550.1	CYP76C4	cytochrome P450
Gin39365	3.252	0	No hits found
Gin39420	1.23	0.026	No hits found
Gin39430	4.101	0	AT5G06240.1	emb2735	embryo defective 2735
Gin39452	2.769	0	No hits found
Gin39491	1.09	0.004	No hits found
Gin39561	3.61	0	AT1G25390.1		Protein kinase superfamily protein
Gin39577	1.862	0	AT5G13930.1	CHS	TT4
Gin39617	1.098	0	No hits found
Gin39620	1.076	0.028	AT4G12020.1	WRKY19	ATWRKY19
Gin39698	1.494	0.007	No hits found
Gin39743	1.177	0	AT3G07040.1	RPM1	RPS3
Gin39752	1.452	0	AT3G28740.1	CYP81D1	Cytochrome P450 superfamily protein
Gin39770	1.92	0	AT4G16950.1	RPP5	Disease resistance protein (TIR-NBS-LRR class) family
Gin39779	1.094	0	No hits found
Gin39795	1.538	0	AT5G03900.2		Iron-sulphur cluster biosynthesis family protein
Gin39809	1.309	0	AT2G05642.1		Nucleic acid-binding
Gin39824	1.071	0.005	AT3G29090.1	PME31	ATPME31
Gin39828	1.164	0.012	AT3G01990.1	ACR6	ACT domain repeat 6
Gin39852	1.18	0.014	AT4G04920.2	SFR6	sensitive to freezing 6
Gin39853	1.27	0	AT2G20900.2	DGK5	ATDGK5
Gin39897	3.26	0	No hits found
Gin39908	2.022	0	AT1G44130.1		Eukaryotic aspartyl protease family protein
Gin39911	1.789	0	AT4G20820.1		FAD-binding Berberine family protein
Gin39947	2.192	0	AT4G19510.1		Disease resistance protein (TIR-NBS-LRR class)
Gin39956	1.56	0	AT4G19810.1		Glycosyl hydrolase family protein with chitinase insertion domain
Gin39980	1.197	0.001	AT2G18950.1	HPT1	TPT1
Gin39981	1.543	0	AT2G18950.1	HPT1	TPT1
Gin40019	1.077	0	No hits found
Gin40036	1.611	0	AT2G45030.1		Translation elongation factor EFG/EF2 protein
Gin40048	1.796	0	AT3G14460.1		LRR and NB-ARC domains-containing disease resistance protein
Gin40049	1.985	0	AT3G14470.1		NB-ARC domain-containing disease resistance protein
Gin40074	1.627	0	AT5G13930.1	CHS	TT4
Gin40145	1.311	0	AT3G47570.1		Leucine-rich repeat protein kinase family protein
Gin40152	2.77	0	No hits found
Gin40201	1.437	0	AT4G24090.1	unknown protein
Gin40207	1.752	0	No hits found
Gin40215	1.305	0.015	AT2G38470.1	WRKY33	ATWRKY33
Gin40241	3.01	0	No hits found
Gin40244	1.214	0.001	No hits found
Gin40302	2.978	0.007	AT3G25760.1	AOC1	ERD12
Gin40320	1.154	0	No hits found
Gin40350	1.081	0.011	AT5G13180.1	ANAC083	VNI2
Gin40391	1.534	0	AT1G34355.1	ATPS1	PS1
Gin40392	1.453	0	AT1G34355.1	ATPS1	PS1
Gin40393	1.49	0	AT1G34355.1	ATPS1	PS1
Gin40462	3.998	0	AT2G04560.1		transferases
Gin40469	2.466	0	AT5G66060.1		2-oxoglutarate (2OG) and Fe(II)-dependent oxygenase superfamily protein
Gin40497	1.069	0	AT1G06515.2		Protein of unknown function (DUF3317)
Gin00061	-1.493	0	AT1G08650.1	PPCK1	ATPPCK1
Gin00109	-1	0	AT5G11790.1	NDL2	N-MYC downregulated-like 2
Gin00171	-1.115	0	AT1G09010.1	glycoside hydrolase family 2 protein
Gin00173	-1.262	0	No hits found
Gin00209	-3.205	0	AT4G02330.1	ATPMEPCRB	Plant invertase/pectin methylesterase inhibitor superfamily
Gin00287	-1.261	0.005	AT3G05858.1	unknown protein
Gin00309	-1.751	0.006	AT3G62020.1	GLP10	germin-like protein 10
Gin00324	-1.216	0	AT3G62100.1	IAA30	indole-3-acetic acid inducible 30
Gin00326	-1.097	0	AT4G04450.1	WRKY42	AtWRKY42
Gin00335	-1.757	0.007	AT1G75250.2	ATRL6	RSM3
Gin00361	-1.365	0	AT5G47500.1	Pectin lyase-like superfamily protein
Gin00366	-2.067	0	AT1G02390.1	ATGPAT2	GPAT2
Gin00419	-1.386	0	AT2G47500.1	P-loop nucleoside triphosphate hydrolases superfamily protein with CH (Calponin Homology) domain
Gin00420	-1.468	0	AT2G47500.1	P-loop nucleoside triphosphate hydrolases superfamily protein with CH (Calponin Homology) domain
Gin00428	-3.517	0	AT2G47540.1	Pollen Ole e 1 allergen and extensin family protein
Gin00429	-2.701	0	No hits found
Gin00432	-1.824	0	AT4G02290.1	AtGH9B13	GH9B13
Gin00435	-2.198	0	AT4G02330.1	ATPMEPCRB	Plant invertase/pectin methylesterase inhibitor superfamily
Gin00489	-1.163	0	AT3G62930.1	Thioredoxin superfamily protein
Gin00497	-1.021	0	AT2G47940.1	DEGP2	DEGP protease 2
Gin00529	-1.01	0	AT1G04650.1	unknown protein
Gin00543	-1.107	0.008	AT4G25140.1	OLEO1	OLE1
Gin00609	-1.593	0	AT5G10530.1	Concanavalin A-like lectin protein kinase family protein
Gin00612	-1.451	0	AT5G10530.1	Concanavalin A-like lectin protein kinase family protein
Gin00616	-2.067	0	AT2G45550.1	CYP76C4	cytochrome P450
Gin00617	-1.742	0	AT3G61040.2	CYP76C7	cytochrome P450
Gin00646	-1.187	0	AT2G16980.1	Major facilitator superfamily protein
Gin00686	-1.371	0.002	AT3G10370.1	SDP6	FAD-dependent oxidoreductase family protein
Gin00745	-1.778	0	AT1G07900.1	LBD1	LOB domain-containing protein 1
Gin00751	-1.147	0	AT5G61660.1	glycine-rich protein
Gin00788	-1.24	0	AT5G42905.1	Polynucleotidyl transferase
Gin00792	-1.48	0	AT2G33160.1	glycoside hydrolase family 28 protein / polygalacturonase (pectinase) family protein
Gin00808	-3.602	0	AT5G48100.1	TT10	LAC15
Gin00811	-1.087	0	AT4G09670.1	Oxidoreductase family protein
Gin00816	-1.419	0	AT5G36120.1	CCB3	YLMG3
Gin00891	-1.033	0	AT3G43660.1	Vacuolar iron transporter (VIT) family protein
Gin00933	-1.62	0.039	AT5G23980.1	ATFRO4	FRO4
Gin00964	-1.836	0	AT5G52390.1	PAR1 protein
Gin01020	-1.144	0	No hits found
Gin01120	-1.698	0	AT3G61750.1	Cytochrome b561/ferric reductase transmembrane with DOMON related domain
Gin01146	-1.35	0	AT4G01130.1	GDSL-like Lipase/Acylhydrolase superfamily protein
Gin01154	-1.272	0.001	No hits found
Gin01217	-1.104	0.005	AT3G04690.1	ANX1	Malectin/receptor-like protein kinase family protein
Gin01265	-1.201	0	AT4G08630.1	unknown protein
Gin01280	-1.777	0	AT1G54740.1	Protein of unknown function (DUF3049)
Gin01333	-1.451	0.002	AT1G09080.2	BIP3	Heat shock protein 70 (Hsp 70) family protein
Gin01354	-1.995	0	AT3G05600.1	alpha/beta-Hydrolases superfamily protein
Gin01379	-1.863	0	AT2G47470.1	ATPDIL2-1	UNE5
Gin01394	-1.627	0.002	AT1G09340.1	CRB	CSP41B
Gin01425	-1.576	0	AT1G09530.2	PIF3	POC1
Gin01449	-1.203	0	AT4G01680.3	MYB55	myb domain protein 55
Gin01463	-1.227	0	AT1G75250.2	ATRL6	RSM3
Gin01491	-2.294	0	AT2G47190.1	ATMYB2	MYB2
Gin01511	-2.776	0	AT2G47360.1	unknown protein
Gin01529	-1.696	0	AT2G47460.1	MYB12	ATMYB12
Gin01560	-1.248	0	AT4G02290.1	AtGH9B13	GH9B13
Gin01562	-2.948	0	AT4G02330.1	ATPMEPCRB	Plant invertase/pectin methylesterase inhibitor superfamily
Gin01577	-1.652	0	AT3G62860.1	alpha/beta-Hydrolases superfamily protein
Gin01591	-1.589	0.002	AT1G02900.1	RALFL1	RALF1
Gin01604	-1.886	0	AT3G17380.1	TRAF-like family protein
Gin01621	-1.483	0	AT1G03020.1	Thioredoxin superfamily protein
Gin01651	-1.024	0.001	AT5G06610.1	Protein of unknown function (DUF620)
Gin01656	-1.805	0	AT3G11950.2	TRAF-like superfamily protein
Gin01684	-1.499	0	AT3G10660.1	CPK2	ATCPK2
Gin01718	-1.79	0	AT5G06300.1	Putative lysine decarboxylase family protein
Gin01777	-1.609	0	AT3G52740.1	unknown protein
Gin01780	-1.009	0	AT2G36270.1	ABI5	GIA1
Gin01785	-1.44	0.001	No hits found
Gin01786	-1.63	0	AT3G52820.1	ATPAP22	PAP22
Gin01788	-2.046	0	AT3G59340.1	Eukaryotic protein of unknown function (DUF914)
Gin01789	-1.24	0	AT3G59310.1	Eukaryotic protein of unknown function (DUF914)
Gin01792	-1.008	0	AT5G03610.1	GDSL-like Lipase/Acylhydrolase superfamily protein
Gin01837	-1.019	0	AT2G36570.1	Leucine-rich repeat protein kinase family protein
Gin01884	-1.065	0.003	AT5G03510.1	C2H2-type zinc finger family protein
Gin01885	-1.348	0	AT5G03510.1	C2H2-type zinc finger family protein
Gin01923	-1.577	0.005	AT3G09820.2	ADK1	adenosine kinase 1
Gin01990	-1.614	0	AT3G05350.1	Metallopeptidase M24 family protein
Gin02014	-1.296	0	AT1G22330.1	RNA-binding (RRM/RBD/RNP motifs) family protein
Gin02022	-1.36	0	AT5G50400.1	ATPAP27	PAP27
Gin02034	-1.498	0	AT4G24830.1	arginosuccinate synthase family
Gin02035	-1.121	0	AT5G14210.1	Leucine-rich repeat protein kinase family protein
Gin02070	-2.205	0	AT5G50260.1	Cysteine proteinases superfamily protein
Gin02114	-1.382	0	AT5G40390.1	SIP1	Raffinose synthase family protein
Gin02165	-1.173	0	AT1G70370.2	PG2	polygalacturonase 2
Gin02180	-1.13	0	AT1G60010.1	unknown protein
Gin02198	-1.596	0	AT3G01680.1	CONTAINS InterPro DOMAIN/s: Mediator complex subunit Med28 (InterPro:IPR021640)
Gin02241	-4.248	0	AT5G17680.1	disease resistance protein (TIR-NBS-LRR class)
Gin02260	-1.127	0.012	AT1G16310.1	Cation efflux family protein
Gin02262	-1.126	0	AT5G65310.1	ATHB5	ATHB-5
Gin02267	-1.257	0	AT2G32990.1	AtGH9B8	GH9B8
Gin02292	-1.559	0	AT4G02290.1	AtGH9B13	GH9B13
Gin02337	-2.87	0	AT3G22142.1	Bifunctional inhibitor/lipid-transfer protein/seed storage 2S albumin superfamily protein
Gin02338	-1.043	0	AT3G22142.1	Bifunctional inhibitor/lipid-transfer protein/seed storage 2S albumin superfamily protein
Gin02339	-1.653	0	AT2G34930.1	disease resistance family protein / LRR family protein
Gin02371	-1.517	0	AT3G60130.2	BGLU16	beta glucosidase 16
Gin02373	-1.059	0	AT5G47720.5	Thiolase family protein
Gin02392	-1.048	0	AT2G32940.1	AGO6	Argonaute family protein
Gin02412	-1.763	0	AT4G35160.1	O-methyltransferase family protein
Gin02414	-1.791	0	AT4G35160.1	O-methyltransferase family protein
Gin02495	-1.044	0	AT1G74110.1	CYP78A10	cytochrome P450
Gin02616	-1.351	0	AT1G78020.1	Protein of unknown function (DUF581)
Gin02641	-1.112	0	AT2G40480.1	Plant protein of unknown function (DUF827)
Gin02644	-1.76	0	AT2G40460.1	Major facilitator superfamily protein
Gin02647	-1.547	0	AT5G58400.1	Peroxidase superfamily protein
Gin02680	-3.258	0	AT2G40370.1	LAC5	laccase 5
Gin02682	-1.738	0	No hits found
Gin02683	-1.606	0	No hits found
Gin02704	-2.282	0	AT5G05500.1	Pollen Ole e 1 allergen and extensin family protein
Gin02708	-1.053	0	AT3G56040.1	UGP3	UDP-glucose pyrophosphorylase 3
Gin02711	-1.167	0	AT2G40230.1	HXXXD-type acyl-transferase family protein
Gin02720	-1.602	0	AT3G55990.1	ESK1	TBL29
Gin02772	-4.444	0	AT5G56240.2	INVOLVED IN: biological_process unknown
Gin02796	-1.795	0	AT5G51260.1	HAD superfamily
Gin02812	-1.379	0	AT3G21330.1	basic helix-loop-helix (bHLH) DNA-binding superfamily protein
Gin02847	-2.97	0	AT1G17620.1	Late embryogenesis abundant (LEA) hydroxyproline-rich glycoprotein family
Gin02919	-1.363	0	AT1G72610.1	GLP1	ATGER1
Gin02930	-1.4	0	AT1G72540.1	Protein kinase superfamily protein
Gin02990	-1.399	0	AT1G53903.1	Protein of unknown function (DUF581)
Gin03017	-1.238	0	AT1G53708.1	RTFL9	ROTUNDIFOLIA like 9
Gin03066	-1.238	0	No hits found
Gin03068	-1.177	0	AT2G46660.1	CYP78A6	cytochrome P450
Gin03098	-1.248	0	AT1G01250.1	Integrase-type DNA-binding superfamily protein
Gin03107	-1.082	0	AT3G61750.1	Cytochrome b561/ferric reductase transmembrane with DOMON related domain
Gin03114	-1.419	0.001	AT1G78090.1	ATTPPB	TPPB
Gin03228	-1.075	0	AT1G01690.1	ATPRD3	PRD3
Gin03304	-2.069	0	AT4G00770.1	unknown protein
Gin03338	-1.191	0	AT2G45540.1	WD-40 repeat family protein / beige-related
Gin03355	-1.14	0	AT2G45420.1	LBD18	LOB domain-containing protein 18
Gin03370	-1.162	0	AT3G20820.1	Leucine-rich repeat (LRR) family protein
Gin03376	-1.096	0.003	AT3G12650.1	unknown protein
Gin03382	-1.264	0.011	AT3G57670.1	NTT	WIP2
Gin03383	-1.549	0	AT5G13490.2	AAC2	ADP/ATP carrier 2
Gin03403	-3.153	0	AT4G39110.1	Malectin/receptor-like protein kinase family protein
Gin03428	-2.268	0	AT4G35660.1	Arabidopsis protein of unknown function (DUF241)
Gin03439	-2.232	0	No hits found
Gin03440	-3.793	0	AT3G51380.1	IQD20	IQ-domain 20
Gin03451	-1.997	0	AT4G35880.1	Eukaryotic aspartyl protease family protein
Gin03475	-1.083	0	AT4G38660.1	Pathogenesis-related thaumatin superfamily protein
Gin03500	-2.87	0	AT4G36180.1	Leucine-rich receptor-like protein kinase family protein
Gin03517	-1.097	0	AT4G36360.2	BGAL3	beta-galactosidase 3
Gin03581	-1.151	0	AT1G79520.1	Cation efflux family protein
Gin03597	-1.423	0	AT3G12710.1	DNA glycosylase superfamily protein
Gin03603	-1.813	0	AT2G44300.1	Bifunctional inhibitor/lipid-transfer protein/seed storage 2S albumin superfamily protein
Gin03634	-1.12	0	AT5G17770.1	ATCBR	CBR1
Gin03638	-1.188	0	AT4G34138.1	UGT73B1	UDP-glucosyl transferase 73B1
Gin03656	-3.87	0	AT3G10710.1	RHS12	root hair specific 12
Gin03659	-1.479	0	No hits found
Gin03660	-1.262	0	AT5G13750.1	ZIFL1	zinc induced facilitator-like 1
Gin03669	-2.103	0	AT1G65790.1	ARK1	RK1
Gin03687	-3.038	0	AT5G06990.1	Protein of unknown function
Gin03699	-2.725	0	AT2G04790.4	unknown protein
Gin03704	-2.414	0	No hits found
Gin03705	-2.611	0	No hits found
Gin03710	-3.181	0	AT1G02110.1	Protein of unknown function (DUF630 and DUF632)
Gin03714	-2.065	0	AT3G07960.1	Phosphatidylinositol-4-phosphate 5-kinase family protein
Gin03740	-1.443	0	AT2G38750.1	ANNAT4	annexin 4
Gin03858	-3.086	0	AT5G58140.4	PHOT2	NPL1
Gin03866	-3.247	0	AT4G20190.1	unknown protein
Gin03872	-1.038	0	No hits found
Gin03876	-4.756	0	No hits found
Gin03913	-1.281	0	AT1G12950.1	RSH2	root hair specific 2
Gin03988	-2.367	0	AT4G17905.1	ATL4H	RING/U-box superfamily protein
Gin04001	-1.405	0.001	No hits found
Gin04015	-1.151	0	No hits found
Gin04043	-2.831	0	AT1G60590.1	Pectin lyase-like superfamily protein
Gin04078	-1.832	0	AT1G70300.1	KUP6	K+ uptake permease 6
Gin04079	-1.556	0	AT1G70300.1	KUP6	K+ uptake permease 6
Gin04130	-2.098	0	No hits found
Gin04212	-1.669	0	AT3G13950.1	unknown protein
Gin04226	-1.209	0.002	AT4G14880.4	OASA1	O-acetylserine (thiol) lyase (OAS-TL) isoform A1
Gin04244	-1.57	0.001	AT3G47710.1	BNQ3	BHLH161
Gin04254	-1.146	0	AT4G10265.1	Wound-responsive family protein
Gin04277	-1.447	0	AT4G27260.1	GH3.5	WES1
Gin04291	-1.513	0	AT4G03210.2	XTH9	xyloglucan endotransglucosylase/hydrolase 9
Gin04295	-1.511	0.003	AT4G15248.1	B-box type zinc finger family protein
Gin04404	-1.26	0	AT2G27470.1	NF-YB11	nuclear factor Y
Gin04413	-1.076	0.023	AT5G22470.1	NAD+ ADP-ribosyltransferases
Gin04449	-1.216	0	AT2G27830.1	unknown protein
Gin04489	-1.228	0	AT2G28130.1	unknown protein
Gin04510	-1.286	0	AT5G60720.1	Protein of unknown function
Gin04554	-1.351	0	AT5G03170.1	FLA11	ATFLA11
Gin04555	-3.754	0	AT5G03170.1	FLA11	ATFLA11
Gin04556	-4.238	0	AT5G03170.1	FLA11	ATFLA11
Gin04557	-3.591	0	AT5G03170.1	FLA11	ATFLA11
Gin04645	-2.442	0	No hits found
Gin04710	-1.091	0	AT5G05950.1	MEE60	maternal effect embryo arrest 60
Gin04720	-1.047	0.036	AT3G08500.1	MYB83	AtMYB83
Gin04727	-1.11	0	AT1G21310.1	ATEXT3	RSH
Gin04728	-1.157	0	No hits found
Gin04738	-1.297	0	AT3G20830.1	AGC (cAMP-dependent
Gin04748	-1.096	0	AT3G57880.1	Calcium-dependent lipid-binding (CaLB domain) plant phosphoribosyltransferase family protein
Gin04753	-3.108	0	AT3G45140.1	LOX2	ATLOX2
Gin04759	-1.149	0	AT3G18070.2	BGLU43	beta glucosidase 43
Gin04872	-1.987	0	No hits found
Gin04909	-1.023	0	AT5G20540.1	ATBRXL4	BRX-LIKE4
Gin04983	-2.059	0	AT5G57180.1	CIA2	chloroplast import apparatus 2
Gin04987	-1.51	0	AT5G57200.1	ENTH/ANTH/VHS superfamily protein
Gin05005	-1.073	0	AT2G18980.1	Peroxidase superfamily protein
Gin05069	-1.014	0	AT4G30320.1	CAP (Cysteine-rich secretory proteins
Gin05070	-1.606	0	AT4G25780.1	CAP (Cysteine-rich secretory proteins
Gin05077	-1.033	0	AT5G57670.2	Protein kinase superfamily protein
Gin05116	-1.031	0.003	AT1G16060.2	ADAP	ARIA-interacting double AP2 domain protein
Gin05128	-1.259	0	AT5G17420.1	IRX3	CESA7
Gin05166	-1.566	0	AT5G58170.1	SVL5	SHV3-like 5
Gin05189	-1.533	0	AT2G46490.1	unknown protein
Gin05230	-1.175	0	AT5G20410.1	MGD2	ATMGD2
Gin05247	-1.731	0.001	AT5G20260.1	Exostosin family protein
Gin05295	-1.494	0	AT5G20150.1	ATSPX1	SPX1
Gin05375	-3.131	0	AT1G48940.1	ENODL6	AtENODL6
Gin05410	-1.809	0	AT5G17390.1	Adenine nucleotide alpha hydrolases-like superfamily protein
Gin05459	-1.529	0	AT2G03350.1	Protein of unknown function
Gin05464	-1.053	0	AT5G61340.1	unknown protein
Gin05481	-3.083	0	AT3G47510.1	unknown protein
Gin05550	-1.581	0	AT5G23200.1	unknown protein
Gin05562	-2.032	0	AT1G48930.1	AtGH9C1	GH9C1
Gin05592	-1.376	0	AT1G50280.1	Phototropic-responsive NPH3 family protein
Gin05609	-1.804	0	AT4G36040.1	Chaperone DnaJ-domain superfamily protein
Gin05669	-1.147	0	AT4G34760.1	SAUR-like auxin-responsive protein family
Gin05678	-1.221	0	AT2G21280.1	GC1	ATSULA
Gin05684	-1.693	0	AT2G21280.1	GC1	ATSULA
Gin05688	-1.233	0	AT4G38970.1	FBA2	fructose-bisphosphate aldolase 2
Gin05730	-2.979	0	AT2G21540.2	ATSFH3	SFH3
Gin05736	-1.657	0	AT2G17080.1	Arabidopsis protein of unknown function (DUF241)
Gin05737	-1.42	0	AT2G17070.1	Arabidopsis protein of unknown function (DUF241)
Gin05738	-1.421	0	AT2G17080.1	Arabidopsis protein of unknown function (DUF241)
Gin05772	-2.264	0	AT1G49320.1	ATUSPL1	USPL1
Gin05802	-1.316	0	AT2G16050.1	Cysteine/Histidine-rich C1 domain family protein
Gin05827	-1.35	0	AT2G15910.1	CSL zinc finger domain-containing protein
Gin05828	-1.088	0	AT2G30695.2	FUNCTIONS IN: molecular_function unknown
Gin05890	-1.81	0	AT1G10130.1	ECA3	ATECA3
Gin05928	-1.908	0	AT4G21120.1	AAT1	CAT1
Gin05933	-1.292	0	AT4G20430.1	Subtilase family protein
Gin05947	-2.803	0	AT1G07750.1	RmlC-like cupins superfamily protein
Gin05948	-1.793	0	AT1G61000.1	FUNCTIONS IN: molecular_function unknown
Gin05952	-1.023	0	AT1G10940.1	ASK1	SNRK2-4
Gin05965	-1.016	0	AT5G42150.1	Glutathione S-transferase family protein
Gin06023	-1.571	0	AT1G60500.1	DRP4C	Dynamin related protein 4C
Gin06037	-1.65	0	AT4G18830.1	ATOFP5	OFP5
Gin06038	-4.971	0	AT5G03170.1	FLA11	ATFLA11
Gin06049	-1.14	0	AT5G45760.1	Transducin/WD40 repeat-like superfamily protein
Gin06050	-3.691	0	AT4G18780.1	CESA8	IRX1
Gin06055	-2.327	0	AT4G23520.1	Cysteine proteinases superfamily protein
Gin06060	-1.726	0	AT1G09850.1	XBCP3	xylem bark cysteine peptidase 3
Gin06066	-1.005	0	AT2G34140.1	Dof-type zinc finger DNA-binding family protein
Gin06100	-1.325	0	AT5G21105.1	Plant L-ascorbate oxidase
Gin06134	-3.742	0	AT5G04730.1	Ankyrin-repeat containing protein
Gin06135	-1.034	0.001	No hits found
Gin06137	-1.755	0	AT3G18670.1	Ankyrin repeat family protein
Gin06139	-1.962	0	AT3G18670.1	Ankyrin repeat family protein
Gin06141	-2.063	0	AT5G35810.1	Ankyrin repeat family protein
Gin06142	-1.049	0	AT5G35830.1	Ankyrin repeat family protein
Gin06157	-1.692	0	AT2G26530.1	AR781	Protein of unknown function (DUF1645)
Gin06288	-2.8	0	AT3G07870.1	F-box and associated interaction domains-containing protein
Gin06317	-3.098	0	AT4G30580.1	ATS2	EMB1995
Gin06323	-1.187	0	AT4G21920.1	unknown protein
Gin06327	-1.048	0.044	AT3G20395.1	RING/U-box superfamily protein
Gin06403	-1.413	0	AT5G55410.1	Bifunctional inhibitor/lipid-transfer protein/seed storage 2S albumin superfamily protein
Gin06434	-1.98	0	AT3G13130.1	unknown protein
Gin06474	-1.823	0	AT5G56040.2	Leucine-rich receptor-like protein kinase family protein
Gin06479	-1.04	0	AT3G13275.1	unknown protein
Gin06495	-1.262	0	AT5G35770.1	SAP	Transducin/WD40 repeat-like superfamily protein
Gin06532	-1.154	0	AT2G04480.1	unknown protein
Gin06558	-1.62	0	AT4G35270.1	Plant regulator RWP-RK family protein
Gin06695	-1.04	0	No hits found
Gin06727	-1.008	0.007	AT1G14590.1	Nucleotide-diphospho-sugar transferase family protein
Gin06736	-2.944	0	AT3G54260.1	TBL36	TRICHOME BIREFRINGENCE-LIKE 36
Gin06776	-1.003	0	AT5G16080.1	AtCXE17	CXE17
Gin06808	-1.153	0	AT1G68290.1	ENDO 2	endonuclease 2
Gin06813	-1.013	0	AT1G25370.1	Protein of unknown function (DUF1639)
Gin06849	-1.423	0	AT1G68200.1	Zinc finger C-x8-C-x5-C-x3-H type family protein
Gin06923	-1.636	0	AT3G19500.1	basic helix-loop-helix (bHLH) DNA-binding superfamily protein
Gin06953	-2.969	0	AT2G14760.1	basic helix-loop-helix (bHLH) DNA-binding superfamily protein
Gin07014	-1.096	0	AT5G54770.1	THI1	TZ
Gin07019	-1.894	0	AT2G33460.1	RIC1	ROP-interactive CRIB motif-containing protein 1
Gin07094	-1.305	0	AT4G24310.1	Protein of unknown function (DUF679)
Gin07154	-1.111	0.004	No hits found
[truncated: 1,238 more rows]

## Sheet: Table S3
Supplementary Table 3. DEGs of upstream primary metabolic pathways of flavonoid biosynthesis.
	Gene	log2FoldChange	padj	Arabidopsis
pentose phosphate pathway
glucose-6-phosphate dehydrogenase (G6PD)	Gin02809	-0.475	0	AT5G35790
	Gin16999	-0.016	0.918	AT5G13110
	Gin30209	0.252	0.041	AT5G13110
6-Phosphogluconate dehydrogenase (6PGD)	Gin26849	-0.163	0.085	AT3G02360
	Gin09981	-0.817	0	AT1G64190
	Gin24521	-0.823	0	AT1G64190
ribose-5-phosphate isomerase (Rpi)	Gin39749	0.008	0.925	AT5G24400
	Gin06880	0.243	0.064	AT2G01290
	Gin01236	0.02	0.833	AT3G04790
ribulose-phosphate 3-epimerase (Rpe)	Gin05472	0.149	0.181	AT5G61410
transketolase (TKT)	Gin28906	-0.253	0.014	AT2G45290
	Gin26434	-0.272	0.008	AT2G45290
Glycolysis
glucose-6-phosphate isomerase (GPI)	Gin27302	-0.09	0.191	AT4G24620
	Gin38526	0.014	0.899	AT4G24620
phosphofructokinase (PFK)	Gin21568	0.098	0.257	AT5G47810
	Gin16345	0.509	0.001	AT4G26270
	Gin26892	0	1	AT4G26270
	Gin00546	0.014	0.906	AT5G61580
	Gin18743	0.465	0	AT2G22480
aldolase (ALDO)	Gin16077	1.178	0	AT2G36460
triose phosphate isomerase (TPI)	Gin01888	0.374	0	AT2G21170
	Gin11961	-0.185	0.087	AT3G55440
glyceraldehyde 3-phosphate dehydrogenase (GADPH)	Gin21887	0	1	AT1G42970
	Gin19482	-0.125	0.333	AT1G42970
	Gin02047	-0.205	0	AT3G04120
phosphoglycerate kinase (PGK)	Gin27365	-0.361	0	AT1G56190
phosphoglycerate mutase (PGM)	Gin04795	0.393	0	AT1G22170
	Gin01985	-0.56	0	AT1G22170
enolase (ENO)	Gin38463	1.465	0	AT2G36530
The shikimate pathway
3-deoxyd-arabino-heptulosonate-7-phosphate synthase (DAHPS)	Gin07247	0.109	0.254	AT4G33510
3-dehydroquinate synthase (DHQS)	Gin12454	-0.124	0.047	AT5G66120
3-dehydroquinate dehydratase/shikimate 5-dehydrogenase (DHQ/SDH)	Gin00136	1.551	0	AT3G06350
shikimate kinase (SK)	Gin04827	0.264	0.002	AT2G21940
	Gin22298	-0.481	0.009	AT2G21940
chorismate synthase (CS)	Gin00721	-0.051	0.55	AT1G48850
The pathway of Phe biosynthesis
chorismate mutase (CM)	Gin23959	-1.098	0	AT5G10870
arogenate dehydratase (ADT)	Gin04447	-0.337	0	AT1G08250
	Gin21752	-0.073	0.571	AT1G08250

## Sheet: Table S4
Supplementary Table 4. Gene ontolog (GO) enrichment analysis of the DEGs in AtMYB12-OX hairy roots compared to EV lines.
ONTOLOGY	ID	Description	GeneRatio	BgRatio	pvalue	p.adjust	qvalue	geneID	Count
Upregulated
BP	GO:0042742	defense response to bacterium	26/236	209/6194	7.01e-08	5.81e-05	5.31e-05	Gin08222/Gin09397/Gin09400/Gin13704/Gin14772/Gin16784/Gin16786/Gin18169/Gin18170/Gin18320/Gin22657/Gin23386/Gin24930/Gin26630/Gin27490/Gin27506/Gin29366/Gin32556/Gin32558/Gin32952/Gin33618/Gin33619/Gin33621/Gin34278/Gin34279/Gin34283	26
BP	GO:0009617	response to bacterium	29/236	261/6194	1.45e-07	5.81e-05	5.31e-05	Gin00526/Gin08082/Gin08222/Gin09397/Gin09400/Gin13704/Gin14772/Gin16784/Gin16786/Gin18169/Gin18170/Gin18320/Gin22657/Gin23386/Gin24930/Gin26630/Gin27490/Gin27506/Gin27584/Gin29366/Gin32556/Gin32558/Gin32952/Gin33618/Gin33619/Gin33621/Gin34278/Gin34279/Gin34283	29
BP	GO:0098542	defense response to other organism	38/236	408/6194	1.68e-07	5.81e-05	5.31e-05	Gin03972/Gin08222/Gin09397/Gin09400/Gin12040/Gin13704/Gin13839/Gin14772/Gin16784/Gin16786/Gin18169/Gin18170/Gin18320/Gin22657/Gin23386/Gin24930/Gin26630/Gin27490/Gin27506/Gin27815/Gin27816/Gin27817/Gin28022/Gin29366/Gin29861/Gin30091/Gin31329/Gin32556/Gin32558/Gin32952/Gin33618/Gin33619/Gin33621/Gin34189/Gin34278/Gin34279/Gin34283/Gin36095	38
BP	GO:0045087	innate immune response	26/236	231/6194	5.26e-07	0.000137	0.000125	Gin00526/Gin03562/Gin03972/Gin09439/Gin12040/Gin13704/Gin14772/Gin16784/Gin16786/Gin18169/Gin18170/Gin19637/Gin22657/Gin23386/Gin24930/Gin27490/Gin28022/Gin29366/Gin31329/Gin33618/Gin33619/Gin33621/Gin34189/Gin34722/Gin34723/Gin36095	26
BP	GO:0044550	secondary metabolite biosynthetic process	19/236	140/6194	1.18e-06	0.000245	0.000224	Gin12083/Gin14281/Gin14772/Gin15361/Gin15812/Gin15906/Gin16784/Gin16786/Gin17161/Gin17162/Gin17163/Gin26019/Gin26020/Gin26021/Gin30539/Gin32686/Gin32989/Gin34658/Gin36549	19
BP	GO:0002229	defense response to oomycetes	10/236	41/6194	2.11e-06	0.000365	0.000333	Gin09397/Gin09400/Gin18320/Gin22657/Gin24930/Gin32556/Gin32558/Gin34278/Gin34279/Gin34283	10
BP	GO:0055114	oxidation-reduction process	37/236	436/6194	2.5e-06	0.000371	0.000338	Gin00136/Gin00316/Gin04724/Gin09397/Gin09400/Gin12845/Gin14281/Gin14570/Gin14772/Gin15170/Gin15171/Gin15184/Gin15906/Gin16390/Gin16523/Gin16784/Gin16786/Gin17161/Gin17162/Gin17163/Gin18316/Gin18476/Gin20763/Gin20764/Gin20767/Gin20768/Gin25052/Gin26019/Gin26020/Gin26021/Gin27761/Gin29971/Gin30539/Gin30589/Gin35828/Gin38235/Gin40469	37
BP	GO:0009751	response to salicylic acid	17/236	123/6194	3.41e-06	0.000443	0.000404	Gin00526/Gin02376/Gin09397/Gin09400/Gin18169/Gin18170/Gin19637/Gin20774/Gin32556/Gin32558/Gin33618/Gin33619/Gin33621/Gin34278/Gin34279/Gin34283/Gin34387	17
BP	GO:0002239	response to oomycetes	10/236	44/6194	4.22e-06	0.000474	0.000433	Gin09397/Gin09400/Gin18320/Gin22657/Gin24930/Gin32556/Gin32558/Gin34278/Gin34279/Gin34283	10
BP	GO:0046677	response to antibiotic	21/236	182/6194	4.69e-06	0.000474	0.000433	Gin00526/Gin02376/Gin09397/Gin09400/Gin09453/Gin12083/Gin13704/Gin18169/Gin18170/Gin19637/Gin20774/Gin20829/Gin32556/Gin32558/Gin33618/Gin33619/Gin33621/Gin34278/Gin34279/Gin34283/Gin34387	21
BP	GO:0006955	immune response	26/236	260/6194	5.03e-06	0.000474	0.000433	Gin00526/Gin03562/Gin03972/Gin09439/Gin12040/Gin13704/Gin14772/Gin16784/Gin16786/Gin18169/Gin18170/Gin19637/Gin22657/Gin23386/Gin24930/Gin27490/Gin28022/Gin29366/Gin31329/Gin33618/Gin33619/Gin33621/Gin34189/Gin34722/Gin34723/Gin36095	26
BP	GO:0009814	defense response	incompatible interaction	15/236	102/6194	6e-06	0.000519	0.000474	Gin03972/Gin12040/Gin13704/Gin18169/Gin18170/Gin22657/Gin23386/Gin24930/Gin27490/Gin28022/Gin31329/Gin33618/Gin33619/Gin33621/Gin36095	15
BP	GO:0042493	response to drug	30/236	333/6194	7.68e-06	0.000614	0.00056	Gin00526/Gin02376/Gin06041/Gin09397/Gin09400/Gin09453/Gin12083/Gin12180/Gin12948/Gin13704/Gin17295/Gin17296/Gin18169/Gin18170/Gin19637/Gin20774/Gin20829/Gin21708/Gin32556/Gin32558/Gin33618/Gin33619/Gin33621/Gin34278/Gin34279/Gin34283/Gin34387/Gin35426/Gin35427/Gin36401	30
BP	GO:0002376	immune system process	27/236	301/6194	2.46e-05	0.00182	0.00167	Gin00526/Gin03562/Gin03972/Gin09439/Gin12040/Gin13704/Gin14772/Gin16784/Gin16786/Gin18169/Gin18170/Gin18320/Gin19637/Gin22657/Gin23386/Gin24930/Gin27490/Gin28022/Gin29366/Gin31329/Gin33618/Gin33619/Gin33621/Gin34189/Gin34722/Gin34723/Gin36095	27
BP	GO:0009620	response to fungus	22/236	234/6194	7.21e-05	0.00498	0.00455	Gin00436/Gin03562/Gin03972/Gin09397/Gin09400/Gin12040/Gin13839/Gin14772/Gin16784/Gin16786/Gin18169/Gin18170/Gin23386/Gin27584/Gin27815/Gin27816/Gin27817/Gin29861/Gin30091/Gin32952/Gin34189/Gin36095	22
BP	GO:0071229	cellular response to acid chemical	25/236	286/6194	7.68e-05	0.00498	0.00455	Gin00526/Gin02376/Gin02631/Gin15599/Gin17161/Gin17162/Gin17163/Gin18169/Gin18170/Gin19637/Gin22667/Gin24920/Gin26019/Gin26020/Gin26021/Gin26095/Gin26630/Gin27490/Gin27815/Gin27816/Gin27817/Gin32952/Gin33618/Gin33619/Gin33621	25
BP	GO:0014070	response to organic cyclic compound	22/236	241/6194	0.000112	0.00684	0.00624	Gin00436/Gin00526/Gin02376/Gin09397/Gin09400/Gin12083/Gin18169/Gin18170/Gin19637/Gin20774/Gin27815/Gin27816/Gin27817/Gin32556/Gin32558/Gin33618/Gin33619/Gin33621/Gin34278/Gin34279/Gin34283/Gin34387	22
BP	GO:0009753	response to jasmonic acid	15/236	133/6194	0.000145	0.00827	0.00755	Gin17161/Gin17162/Gin17163/Gin18169/Gin18170/Gin20774/Gin22667/Gin24920/Gin26019/Gin26020/Gin26021/Gin29366/Gin33862/Gin34387/Gin40074	15
BP	GO:0071446	cellular response to salicylic acid stimulus	8/236	42/6194	0.000151	0.00827	0.00755	Gin00526/Gin02376/Gin18169/Gin18170/Gin19637/Gin33618/Gin33619/Gin33621	8
BP	GO:1900426	positive regulation of defense response to bacterium	5/236	15/6194	0.000169	0.00877	0.008	Gin18320/Gin22657/Gin24930/Gin26630/Gin27490	5
BP	GO:0044272	sulfur compound biosynthetic process	9/236	55/6194	0.000199	0.00986	0.009	Gin00121/Gin14772/Gin15361/Gin16784/Gin16786/Gin32686/Gin32989/Gin34658/Gin36549	9
MF	GO:0016709	oxidoreductase activity	acting on paired donors	with incorporation or reduction of molecular oxygen	NAD(P)H as one donor	and incorporation of one atom of oxygen	16/200	61/5398	3.24e-10	8.67e-08	8.24e-08	Gin09397/Gin09400/Gin14281/Gin14772/Gin15906/Gin16390/Gin16784/Gin16786/Gin17161/Gin17162/Gin17163/Gin26019/Gin26020/Gin26021/Gin30539/Gin35828	16
MF	GO:0004497	monooxygenase activity	17/200	90/5398	2.04e-08	2.73e-06	2.6e-06	Gin00316/Gin09397/Gin09400/Gin14281/Gin14772/Gin15906/Gin16390/Gin16784/Gin16786/Gin17161/Gin17162/Gin17163/Gin26019/Gin26020/Gin26021/Gin30539/Gin35828	17
MF	GO:0016705	oxidoreductase activity	acting on paired donors	with incorporation or reduction of molecular oxygen	17/200	97/5398	6.56e-08	5.86e-06	5.57e-06	Gin09397/Gin09400/Gin14281/Gin14772/Gin15906/Gin16390/Gin16784/Gin16786/Gin17161/Gin17162/Gin17163/Gin26019/Gin26020/Gin26021/Gin30539/Gin35828/Gin40469	17
MF	GO:0016491	oxidoreductase activity	36/200	383/5398	1.2e-07	8.03e-06	7.63e-06	Gin00136/Gin00316/Gin04724/Gin09397/Gin09400/Gin12845/Gin14281/Gin14772/Gin15170/Gin15171/Gin15184/Gin15906/Gin16390/Gin16523/Gin16784/Gin16786/Gin17161/Gin17162/Gin17163/Gin18316/Gin18476/Gin20763/Gin20764/Gin20767/Gin20768/Gin25052/Gin26019/Gin26020/Gin26021/Gin27761/Gin29971/Gin30539/Gin30589/Gin35828/Gin38235/Gin40469	36
MF	GO:0036209	9beta-pimara-7	15-diene oxidase activity	6/200	14/5398	5.62e-06	0.000301	0.000287	Gin17161/Gin17162/Gin17163/Gin26019/Gin26020/Gin26021
Downregulated
BP	GO:0071669	plant-type cell wall organization or biogenesis	33/253	168/6194	1.61e-14	1.62e-11	1.44e-11	Gin03656/Gin04043/Gin04554/Gin04720/Gin05128/Gin06049/Gin06050/Gin09556/Gin09564/Gin11923/Gin12050/Gin12470/Gin12910/Gin13494/Gin13777/Gin14769/Gin14785/Gin15665/Gin15868/Gin17201/Gin17202/Gin17333/Gin18396/Gin19604/Gin19618/Gin22579/Gin27794/Gin30448/Gin30517/Gin30796/Gin34862/Gin34970/Gin40086	33
BP	GO:0071554	cell wall organization or biogenesis	40/253	270/6194	4.19e-13	2.12e-10	1.88e-10	Gin02720/Gin03656/Gin04043/Gin04554/Gin04720/Gin05128/Gin06049/Gin06050/Gin06736/Gin09556/Gin09564/Gin11923/Gin12050/Gin12470/Gin12910/Gin13494/Gin13777/Gin14769/Gin14785/Gin15665/Gin15868/Gin17201/Gin17202/Gin17333/Gin18396/Gin19604/Gin19618/Gin21698/Gin22579/Gin23382/Gin25944/Gin27794/Gin28041/Gin30448/Gin30517/Gin30796/Gin33749/Gin34862/Gin34970/Gin40086	40
BP	GO:0009834	plant-type secondary cell wall biogenesis	17/253	51/6194	6.12e-12	2.06e-09	1.83e-09	Gin04554/Gin04720/Gin05128/Gin06049/Gin06050/Gin09564/Gin11923/Gin12050/Gin13494/Gin14785/Gin19604/Gin19618/Gin22579/Gin27794/Gin30517/Gin34862/Gin34970	17
BP	GO:0042546	cell wall biogenesis	21/253	123/6194	1.77e-08	4.46e-06	3.96e-06	Gin02720/Gin04554/Gin04720/Gin05128/Gin06049/Gin06050/Gin09564/Gin11923/Gin12050/Gin13494/Gin14785/Gin19604/Gin19618/Gin22579/Gin23382/Gin27794/Gin30517/Gin30796/Gin34862/Gin34970/Gin40086	21
BP	GO:0009664	plant-type cell wall organization	17/253	91/6194	1.09e-07	2.21e-05	1.96e-05	Gin03656/Gin04043/Gin05128/Gin09556/Gin12470/Gin12910/Gin13777/Gin14769/Gin15665/Gin15868/Gin17201/Gin17202/Gin17333/Gin18396/Gin30448/Gin30796/Gin40086	17
BP	GO:0009832	plant-type cell wall biogenesis	17/253	95/6194	2.11e-07	3.54e-05	3.14e-05	Gin04554/Gin04720/Gin05128/Gin06049/Gin06050/Gin09564/Gin11923/Gin12050/Gin13494/Gin14785/Gin19604/Gin19618/Gin22579/Gin27794/Gin30517/Gin34862/Gin34970	17
BP	GO:0030243	cellulose metabolic process	9/253	31/6194	2.51e-06	0.000363	0.000322	Gin05128/Gin06049/Gin06050/Gin14785/Gin17201/Gin17202/Gin30796/Gin34862/Gin40086	9
BP	GO:0071555	cell wall organization	18/253	127/6194	3.27e-06	0.000413	0.000366	Gin03656/Gin04043/Gin05128/Gin09556/Gin12470/Gin12910/Gin13777/Gin14769/Gin15665/Gin15868/Gin17201/Gin17202/Gin17333/Gin18396/Gin23382/Gin30448/Gin30796/Gin40086	18
BP	GO:0009827	plant-type cell wall modification	8/253	26/6194	5.71e-06	0.000641	0.000569	Gin04043/Gin09556/Gin13777/Gin15868/Gin17333/Gin18396/Gin30796/Gin40086	8
BP	GO:0051273	beta-glucan metabolic process	9/253	35/6194	7.63e-06	0.00077	0.000683	Gin05128/Gin06049/Gin06050/Gin14785/Gin17201/Gin17202/Gin30796/Gin34862/Gin40086	9
BP	GO:0030244	cellulose biosynthetic process	7/253	22/6194	1.76e-05	0.00161	0.00143	Gin05128/Gin06049/Gin06050/Gin14785/Gin30796/Gin34862/Gin40086	7
BP	GO:0051274	beta-glucan biosynthetic process	7/253	25/6194	4.46e-05	0.00375	0.00333	Gin05128/Gin06049/Gin06050/Gin14785/Gin30796/Gin34862/Gin40086	7
BP	GO:0006811	ion transport	37/253	468/6194	6.24e-05	0.00432	0.00383	Gin08258/Gin12074/Gin12079/Gin12137/Gin12138/Gin12373/Gin12576/Gin12577/Gin13881/Gin14451/Gin14700/Gin14845/Gin15403/Gin16426/Gin19406/Gin19407/Gin19457/Gin19900/Gin21688/Gin21703/Gin21853/Gin22589/Gin23457/Gin23458/Gin23526/Gin25645/Gin26048/Gin26847/Gin27508/Gin27618/Gin28091/Gin29689/Gin33818/Gin34131/Gin34634/Gin34789/Gin36302	37
BP	GO:0009833	plant-type primary cell wall biogenesis	5/253	12/6194	6.84e-05	0.00432	0.00383	Gin05128/Gin06049/Gin06050/Gin14785/Gin34862	5
BP	GO:1901348	positive regulation of secondary cell wall biogenesis	5/253	12/6194	6.84e-05	0.00432	0.00383	Gin04720/Gin09564/Gin11923/Gin13494/Gin22579	5
BP	GO:1903340	positive regulation of cell wall organization or biogenesis	5/253	12/6194	6.84e-05	0.00432	0.00383	Gin04720/Gin09564/Gin11923/Gin13494/Gin22579	5
BP	GO:0045229	external encapsulating structure organization	18/253	160/6194	8.14e-05	0.00483	0.00429	Gin03656/Gin04043/Gin05128/Gin09556/Gin12470/Gin12910/Gin13777/Gin14769/Gin15665/Gin15868/Gin17201/Gin17202/Gin17333/Gin18396/Gin23382/Gin30448/Gin30796/Gin40086	18
BP	GO:0050832	defense response to fungus	19/253	185/6194	0.000177	0.00991	0.00879	Gin04720/Gin06049/Gin06050/Gin09564/Gin11923/Gin12033/Gin14785/Gin15216/Gin16700/Gin20797/Gin20969/Gin20970/Gin26701/Gin27810/Gin29143/Gin32351/Gin34862/Gin38263/Gin38996	19
CC	GO:0005618	cell wall	46/227	334/6187	1.3e-15	1.19e-13	1.06e-13	Gin00309/Gin00361/Gin04043/Gin06049/Gin06050/Gin09251/Gin11955/Gin12470/Gin12570/Gin12571/Gin12910/Gin13492/Gin13777/Gin14769/Gin15216/Gin15665/Gin15868/Gin16700/Gin17201/Gin17202/Gin17333/Gin18160/Gin18396/Gin19257/Gin20797/Gin20879/Gin21851/Gin22533/Gin22582/Gin23420/Gin25186/Gin26342/Gin26728/Gin26901/Gin27810/Gin29143/Gin29772/Gin30448/Gin30638/Gin32351/Gin33749/Gin36302/Gin37239/Gin38263/Gin…	46
CC	GO:0030312	external encapsulating structure	46/227	335/6187	1.46e-15	1.19e-13	1.06e-13	Gin00309/Gin00361/Gin04043/Gin06049/Gin06050/Gin09251/Gin11955/Gin12470/Gin12570/Gin12571/Gin12910/Gin13492/Gin13777/Gin14769/Gin15216/Gin15665/Gin15868/Gin16700/Gin17201/Gin17202/Gin17333/Gin18160/Gin18396/Gin19257/Gin20797/Gin20879/Gin21851/Gin22533/Gin22582/Gin23420/Gin25186/Gin26342/Gin26728/Gin26901/Gin27810/Gin29143/Gin29772/Gin30448/Gin30638/Gin32351/Gin33749/Gin36302/Gin37239/Gin38263/Gin…	46
CC	GO:0009505	plant-type cell wall	25/227	199/6187	4.95e-08	2.69e-06	2.38e-06	Gin00309/Gin09251/Gin11955/Gin12470/Gin12910/Gin13492/Gin14769/Gin15216/Gin15665/Gin16700/Gin17201/Gin17202/Gin18160/Gin19257/Gin20797/Gin21851/Gin22582/Gin26728/Gin29143/Gin30448/Gin30638/Gin33749/Gin36302/Gin38263/Gin38996	25
CC	GO:0031226	intrinsic component of plasma membrane	23/227	215/6187	3.13e-06	0.000107	9.51e-05	Gin08258/Gin12079/Gin12137/Gin12138/Gin12912/Gin15403/Gin16426/Gin17201/Gin17202/Gin19257/Gin21790/Gin23526/Gin26539/Gin27950/Gin28091/Gin29743/Gin30517/Gin33818/Gin34780/Gin34781/Gin34789/Gin37306/Gin38493	23
CC	GO:0005576	extracellular region	26/227	264/6187	3.3e-06	0.000107	9.51e-05	Gin05166/Gin06060/Gin08385/Gin12580/Gin13777/Gin15216/Gin16700/Gin18160/Gin19257/Gin20797/Gin21851/Gin23085/Gin23420/Gin26573/Gin26728/Gin26901/Gin27027/Gin27950/Gin29143/Gin30524/Gin33749/Gin34131/Gin35093/Gin36290/Gin36302/Gin37239	26
CC	GO:0005887	integral component of plasma membrane	17/227	140/6187	1.22e-05	0.00033	0.000292	Gin08258/Gin12079/Gin12137/Gin12138/Gin15403/Gin16426/Gin21790/Gin23526/Gin26539/Gin28091/Gin29743/Gin30517/Gin33818/Gin34780/Gin34781/Gin34789/Gin38493	17
CC	GO:0044459	plasma membrane part	26/227	292/6187	2.06e-05	0.000479	0.000424	Gin03714/Gin08258/Gin09456/Gin12079/Gin12137/Gin12138/Gin12912/Gin15403/Gin16426/Gin17189/Gin17201/Gin17202/Gin19257/Gin21790/Gin23526/Gin26539/Gin27950/Gin28091/Gin29743/Gin30517/Gin33818/Gin34780/Gin34781/Gin34789/Gin37306/Gin38493	26
CC	GO:0048046	apoplast	18/227	164/6187	2.74e-05	0.000558	0.000493	Gin05166/Gin12580/Gin13777/Gin16700/Gin18160/Gin19257/Gin21851/Gin23420/Gin26728/Gin26901/Gin27027/Gin27950/Gin29143/Gin30524/Gin33749/Gin35093/Gin36290/Gin36302	18
CC	GO:0031224	intrinsic component of membrane	30/227	420/6187	0.00029	0.00461	0.00408	Gin03603/Gin04554/Gin05166/Gin08258/Gin12050/Gin12079/Gin12137/Gin12138/Gin12912/Gin15403/Gin16426/Gin17201/Gin17202/Gin19257/Gin19618/Gin21790/Gin21853/Gin23526/Gin26539/Gin27794/Gin27950/Gin28091/Gin29743/Gin30517/Gin33818/Gin34780/Gin34781/Gin34789/Gin37306/Gin38493	30
CC	GO:0031225	anchored component of membrane	12/227	101/6187	0.000294	0.00461	0.00408	Gin03603/Gin04554/Gin05166/Gin12050/Gin12912/Gin17201/Gin17202/Gin19257/Gin19618/Gin27794/Gin27950/Gin37306	12
CC	GO:0060187	cell pole	4/227	10/6187	0.000311	0.00461	0.00408	Gin12373/Gin19406/Gin19407/Gin27618	4
CC	GO:0005628	prospore membrane	4/227	11/6187	0.000475	0.00553	0.00489	Gin12373/Gin19406/Gin19407/Gin27618	4
CC	GO:0042763	intracellular immature spore	4/227	11/6187	0.000475	0.00553	0.00489	Gin12373/Gin19406/Gin19407/Gin27618	4
CC	GO:0042764	ascospore-type prospore	4/227	11/6187	0.000475	0.00553	0.00489	Gin12373/Gin19406/Gin19407/Gin27618

## Sheet: Table S5
Supplemental Table 5. O-methyltransferase and prenyltransferase genes in DEGs.
Gene	log2FoldChange	padj	Arabidopsis	Symbol/Description
Gin02412	-1.763	0	AT4G35160.1	O-methyltransferase family protein
Gin02414	-1.791	0	AT4G35160.1	O-methyltransferase family protein
Gin14371	-1.792	0	AT4G35160.1	O-methyltransferase family protein
Gin14437	-1.193	0	AT4G35150.1	O-methyltransferase family protein
Gin18083	1.48	0.001	AT1G60600.1	UbiA prenyltransferase family protein
Gin18084	1.14	0.005	AT1G60600.1	UbiA prenyltransferase family protein
